# Supplementary material for: Aqua­chlorido{6,6′-dimeth­oxy-2,2′-[ethane-1,2-diylbis(nitrilo­dimethyl­idyne)]diphenolato-κ2 O 1,N,N′,O 1′}cobalt(III) monohydrate
Source: Acta Crystallogr Sect E Struct Rep Online. 2009 Mar 31;65(Pt 4):m468. doi: 10.1107/S1600536809011167 (PMC2968959; doi:10.1107/S1600536809011167)
Supplement: Supplementary file 1 [file e-65-0m468-sup1.cif]

##############################################################################
###                                                                        ###
###        Electronic paper (Acta Crystallographica Section E)             ###
###                                                                        ###
##############################################################################
#                                                                            #
# This CIF contains the data in a paper accepted for publication in Acta     #
# Crystallographica Section E. It conforms to the requirements of Notes      #
# for Authors for Section E, and has been peer reviewed under the auspices   #
# of the IUCr Commission on Journals.                                        #
#                                                                            #
# Full details of the Crystallographic Information File format               #
# are given in the paper "The Crystallographic Information File (CIF):       #
# a New Standard Archive File for Crystallography" by S. R. Hall, F. H.      #
# Allen and I. D. Brown [Acta Cryst. (1991), A47, 655-685].                  #
#                                                                            #
# The current version of the core CIF dictionary is obtainable from          #
# ftp://ftp.iucr.org/pub/cif_core.dic. The current version number is 2.4.    #
#                                                                            #
# Software is freely available for graphical display of the structure(s) in  #
# this CIF.  For information consult the CIF home page http://www.iucr.org/  #
# cif/home.html                                                              #
#                                                                            #
# This file may be used for bona fide research purposes within the           #
# scientific community so long as proper attribution is given to the journal # 
# article from which it was obtained.                                        #
#                                                                            #
##############################################################################
                                             
data_global
_audit_creation_method     'SHELXL97'
_journal_date_recd_electronic     2009-03-19
_journal_date_accepted     2009-03-26
_journal_name_full     'Acta Crystallographica, Section E'
_journal_year     2009
_journal_volume     65
_journal_issue      4
_journal_page_first     m468
_journal_page_last     m468
_journal_paper_category     QM
_journal_coeditor_code     HG2491
_publ_contact_author_name     'Jianxin Xing'
_publ_contact_author_address
;
People's Republic of China
;
_publ_contact_author_email     'jianxin_xing@163.com'
_publ_contact_author_phone     ?
_publ_section_title
;\
Aquachlorido{6,6'-dimethoxy-2,2'-[ethane-1,2-diylbis(nitrilodimethylidyne)]\
diphenolato-\k^2^<i>O</i>^1^,<i>N</i>,<i>N</i>',<i>O</i>^1'^}cobalt(III)
monohydrate
;
loop_
    _publ_author_name
    _publ_author_address
    'Jianxin Xing'
;
Department of Biology
Dezhou University
Dezhou 253023
People's Republic of China
;
data_I
_audit_creation_method     SHELXL-97
_chemical_name_systematic
;
Aquachlorido{6,6'-dimethoxy-2,2'-[ethane-1,2-
diylbis(nitrilodimethylidyne)]diphenolato-
\k^2^<i>O</i>^1^,<i>N</i>,<i>N</i>',<i>O</i>^1'^}cobalt(III) monohydrate
;
_chemical_name_common     ?
_chemical_formula_moiety     ?
_chemical_formula_sum     'C18 H22 Cl Co N2 O6'
_chemical_formula_iupac     '[Co (C18 H18 N2 O4) Cl (H2 O)], H2 O'
_chemical_formula_weight     456.76
_chemical_melting_point     ?
_symmetry_cell_setting     trigonal
_symmetry_space_group_name_H-M     'R -3'
_symmetry_space_group_name_Hall     '-R 3'
loop_
    _symmetry_equiv_pos_as_xyz
    'x, y, z'
    '-y, x-y, z'
    '-x+y, -x, z'
    'x+2/3, y+1/3, z+1/3'
    '-y+2/3, x-y+1/3, z+1/3'
    '-x+y+2/3, -x+1/3, z+1/3'
    'x+1/3, y+2/3, z+2/3'
    '-y+1/3, x-y+2/3, z+2/3'
    '-x+y+1/3, -x+2/3, z+2/3'
    '-x, -y, -z'
    'y, -x+y, -z'
    'x-y, x, -z'
    '-x+2/3, -y+1/3, -z+1/3'
    'y+2/3, -x+y+1/3, -z+1/3'
    'x-y+2/3, x+1/3, -z+1/3'
    '-x+1/3, -y+2/3, -z+2/3'
    'y+1/3, -x+y+2/3, -z+2/3'
    'x-y+1/3, x+2/3, -z+2/3'
_cell_length_a     26.490(2)
_cell_length_b     26.490(2)
_cell_length_c     15.6234(17)
_cell_angle_alpha     90.00
_cell_angle_beta     90.00
_cell_angle_gamma     120.00
_cell_volume     9494.5(14)
_cell_formula_units_Z     18
_cell_measurement_reflns_used     5356
_cell_measurement_theta_min     2.687
_cell_measurement_theta_max     26.874
_cell_measurement_temperature     293(2)
_exptl_crystal_description     block
_exptl_crystal_colour     orange
_exptl_crystal_size_max     0.15
_exptl_crystal_size_mid     0.13
_exptl_crystal_size_min     0.09
_exptl_crystal_density_diffrn     1.438
_exptl_crystal_density_meas     1.438
_exptl_crystal_density_method     'not measured'
_exptl_crystal_F_000     4248
_exptl_absorpt_coefficient_mu     0.975
_exptl_absorpt_correction_type     multi-scan
_exptl_absorpt_process_details     '(SADABS; Sheldrick, 2003)'
_exptl_absorpt_correction_T_min     0.8675
_exptl_absorpt_correction_T_max     0.9174
_exptl_special_details
;
;
_diffrn_ambient_temperature     293(2)
_diffrn_radiation_type     MoK\a
_diffrn_radiation_wavelength     0.71073
_diffrn_radiation_source     'fine-focus sealed tube'
_diffrn_radiation_monochromator     graphite
_diffrn_measurement_device_type     'Bruker APEXII CCD area-detector'
_diffrn_measurement_method     '\f and \w'
_diffrn_detector_area_resol_mean     ?
_diffrn_reflns_number     13737
_diffrn_reflns_av_R_equivalents     0.0617
_diffrn_reflns_av_sigmaI/netI     0.0651
_diffrn_reflns_theta_min     1.54
_diffrn_reflns_theta_max     26.24
_diffrn_reflns_theta_full     26.24
_diffrn_measured_fraction_theta_max     0.970
_diffrn_measured_fraction_theta_full     0.970
_diffrn_reflns_limit_h_min     -28
_diffrn_reflns_limit_h_max     32
_diffrn_reflns_limit_k_min     -32
_diffrn_reflns_limit_k_max     25
_diffrn_reflns_limit_l_min     -19
_diffrn_reflns_limit_l_max     12
_diffrn_standards_number     ?
_diffrn_standards_interval_count     ?
_diffrn_standards_interval_time     ?
_diffrn_standards_decay_%     ?
_refine_special_details
;
 Refinement of F^2^ against ALL reflections.  The weighted R-factor wR and
 goodness of fit S are based on F^2^, conventional R-factors R are based
 on F, with F set to zero for negative F^2^. The threshold expression of
 F^2^ > 2sigma(F^2^) is used only for calculating R-factors(gt) etc. and is
 not relevant to the choice of reflections for refinement.  R-factors based
 on F^2^ are statistically about twice as large as those based on F, and R-
 factors based on ALL data will be even larger.
;
_reflns_number_total     4116
_reflns_number_gt     2834
_reflns_threshold_expression     I>2\s(I)
_refine_ls_structure_factor_coef     Fsqd
_refine_ls_matrix_type     full
_refine_ls_R_factor_all     0.0953
_refine_ls_R_factor_gt     0.0738
_refine_ls_wR_factor_gt     0.2372
_refine_ls_wR_factor_ref     0.2585
_refine_ls_goodness_of_fit_ref     1.032
_refine_ls_restrained_S_all     1.032
_refine_ls_number_reflns     4116
_refine_ls_number_parameters     274
_refine_ls_number_restraints     0
_refine_ls_hydrogen_treatment     constr
_refine_ls_weighting_scheme     calc
_refine_ls_weighting_details
                 'calc w=1/[\s^2^(Fo^2^)+(0.1835P)^2^] where P=(Fo^2^+2Fc^2^)/3'
_atom_sites_solution_hydrogens     geom
_atom_sites_solution_primary     direct
_atom_sites_solution_secondary     difmap
_refine_ls_shift/su_max     0.001
_refine_ls_shift/su_mean     0.000
_refine_diff_density_max     1.551
_refine_diff_density_min     -1.026
_refine_ls_extinction_method     none
_refine_ls_extinction_coef     ?
loop_
    _atom_type_symbol
    _atom_type_description
    _atom_type_scat_dispersion_real
    _atom_type_scat_dispersion_imag
    _atom_type_scat_source
    'C' 'C' 0.0033 0.0016
                         'International Tables Vol C Tables 4.2.6.8 and 6.1.1.4'
    'H' 'H' 0.0000 0.0000
                         'International Tables Vol C Tables 4.2.6.8 and 6.1.1.4'
    'N' 'N' 0.0061 0.0033
                         'International Tables Vol C Tables 4.2.6.8 and 6.1.1.4'
    'O' 'O' 0.0106 0.0060
                         'International Tables Vol C Tables 4.2.6.8 and 6.1.1.4'
    'Cl' 'Cl' 0.1484 0.1585
                         'International Tables Vol C Tables 4.2.6.8 and 6.1.1.4'
    'Co' 'Co' 0.3494 0.9721
                         'International Tables Vol C Tables 4.2.6.8 and 6.1.1.4'
_computing_data_collection     'APEX2 (Bruker, 2004)'
_computing_cell_refinement     'SAINT-Plus (Bruker, 2001)'
_computing_data_reduction     'SAINT-Plus (Bruker, 2001)'
_computing_structure_solution     'SHELXS97 (Sheldrick, 2008)'
_computing_structure_refinement     'SHELXL97 (Sheldrick, 2008)'
_computing_molecular_graphics     'XP (Sheldrick, 1998)'
_computing_publication_material     'XP (Sheldrick, 1998)'
loop_
    _atom_site_type_symbol
    _atom_site_label
    _atom_site_fract_x
    _atom_site_fract_y
    _atom_site_fract_z
    _atom_site_U_iso_or_equiv
    _atom_site_adp_type
    _atom_site_calc_flag
    _atom_site_refinement_flags
    _atom_site_occupancy
    _atom_site_disorder_assembly
    _atom_site_disorder_group
    Co Co1 0.73792(3) 0.12280(3) 0.59262(4) 0.0357(3) Uani d . 1 . .
    Cl Cl1 0.62851(7) 0.08016(8) 0.61355(10) 0.0637(5) Uani d . 1 . .
    O O1 0.5945(14) 0.144(3) 0.478(3) 0.057(16) Uani d P 0.15(3) A 1
    H H1C 0.6127 0.1636 0.4355 0.068 Uiso d PR 0.15(3) A 1
    H H1D 0.6144 0.1305 0.5014 0.068 Uiso d PR 0.15(3) A 1
    O O8 0.5817(6) 0.1059(11) 0.4435(11) 0.058(7) Uani d P 0.35(3) A 2
    H H8E 0.5971 0.1406 0.4241 0.069 Uiso d PR 0.35(3) A 2
    H H8D 0.5990 0.1068 0.4887 0.069 Uiso d PR 0.35(3) A 2
    O O2 0.7381(4) 0.2826(4) 0.3172(5) 0.055(2) Uani d P 0.50 . .
    H H2C 0.7532 0.2773 0.2735 0.066 Uiso d PR 0.25 . .
    H H2D 0.7539 0.3193 0.3258 0.066 Uiso d PR 0.50 . .
    H H2B 0.7012 0.2675 0.3109 0.066 Uiso d PR 0.25 . .
    O O3 0.74870(15) 0.07928(14) 0.6768(2) 0.0349(8) Uani d . 1 . .
    O O4 0.76146(16) 0.18833(15) 0.6619(2) 0.0404(8) Uani d . 1 . .
    O O5 0.77398(18) 0.04171(17) 0.8092(2) 0.0481(9) Uani d . 1 . .
    O O6 0.78604(19) 0.25833(17) 0.7866(3) 0.0552(10) Uani d . 1 . .
    O O7 0.83443(14) 0.15912(15) 0.5522(2) 0.0401(8) Uani d . 1 . .
    H H7C 0.8552 0.1539 0.5881 0.048 Uiso d R 1 . .
    H H7D 0.8499 0.1958 0.5434 0.048 Uiso d R 1 . .
    N N1 0.71890(18) 0.06087(19) 0.5088(2) 0.0376(9) Uani d . 1 . .
    N N2 0.73614(19) 0.1675(2) 0.4961(3) 0.0422(10) Uani d . 1 . .
    C C1 0.7312(2) -0.0054(2) 0.5961(3) 0.0417(12) Uani d . 1 . .
    C C2 0.7457(2) 0.0273(2) 0.6710(3) 0.0352(10) Uani d . 1 . .
    C C3 0.7579(3) 0.0050(2) 0.7421(3) 0.0429(12) Uani d . 1 . .
    C C4 0.7545(3) -0.0489(3) 0.7403(4) 0.0608(17) Uani d . 1 . .
    H H4 0.7633 -0.0628 0.7894 0.073 Uiso calc R 1 . .
    C C5 0.7387(4) -0.0815(3) 0.6683(5) 0.074(2) Uani d . 1 . .
    H H5 0.7354 -0.1181 0.6685 0.088 Uiso calc R 1 . .
    C C6 0.7280(3) -0.0612(3) 0.5979(5) 0.0592(16) Uani d . 1 . .
    H H6 0.7182 -0.0835 0.5482 0.071 Uiso calc R 1 . .
    C C7 0.7192(2) 0.0129(2) 0.5214(3) 0.0399(11) Uani d . 1 . .
    H H7 0.7102 -0.0118 0.4745 0.048 Uiso calc R 1 . .
    C C8 0.7796(3) 0.0185(4) 0.8876(4) 0.070(2) Uani d . 1 . .
    H H8A 0.7445 -0.0177 0.8988 0.104 Uiso calc R 1 . .
    H H8B 0.7861 0.0456 0.9329 0.104 Uiso calc R 1 . .
    H H8C 0.8120 0.0118 0.8844 0.104 Uiso calc R 1 . .
    C C9 0.7448(2) 0.2507(3) 0.5713(4) 0.0462(12) Uani d . 1 . .
    C C10 0.7583(2) 0.2354(2) 0.6479(3) 0.0406(12) Uani d . 1 . .
    C C11 0.7708(3) 0.2746(2) 0.7164(4) 0.0473(13) Uani d . 1 . .
    C C12 0.7685(3) 0.3254(3) 0.7061(5) 0.0666(18) Uani d . 1 . .
    H H12 0.7766 0.3503 0.7525 0.080 Uiso calc R 1 . .
    C C13 0.7547(4) 0.3394(3) 0.6299(6) 0.079(2) Uani d . 1 . .
    H H13 0.7527 0.3733 0.6243 0.095 Uiso calc R 1 . .
    C C14 0.7439(3) 0.3038(3) 0.5620(5) 0.0635(17) Uani d . 1 . .
    H H14 0.7358 0.3140 0.5089 0.076 Uiso calc R 1 . .
    C C15 0.8063(3) 0.2980(3) 0.8565(4) 0.0628(18) Uani d . 1 . .
    H H15A 0.8427 0.3318 0.8415 0.094 Uiso calc R 1 . .
    H H15B 0.8117 0.2795 0.9056 0.094 Uiso calc R 1 . .
    H H15C 0.7781 0.3096 0.8695 0.094 Uiso calc R 1 . .
    C C16 0.7376(3) 0.2170(3) 0.4987(4) 0.0477(13) Uani d . 1 . .
    H H16 0.7334 0.2317 0.4468 0.057 Uiso calc R 1 . .
    C C17 0.7351(3) 0.1387(3) 0.4155(3) 0.0537(15) Uani d . 1 . .
    H H17A 0.7745 0.1508 0.3975 0.064 Uiso calc R 1 . .
    H H17B 0.7166 0.1496 0.3712 0.064 Uiso calc R 1 . .
    C C18 0.7020(3) 0.0749(3) 0.4289(3) 0.0537(14) Uani d . 1 . .
    H H18A 0.6606 0.0613 0.4294 0.064 Uiso calc R 1 . .
    H H18B 0.7099 0.0555 0.3824 0.064 Uiso calc R 1 . .
loop_
    _atom_site_aniso_label
    _atom_site_aniso_U_11
    _atom_site_aniso_U_22
    _atom_site_aniso_U_33
    _atom_site_aniso_U_12
    _atom_site_aniso_U_13
    _atom_site_aniso_U_23
    Co1 0.0441(5) 0.0379(4) 0.0280(4) 0.0226(3) -0.0021(3) -0.0013(2)
    Cl1 0.0478(9) 0.0909(12) 0.0596(10) 0.0402(9) 0.0133(7) 0.0135(8)
    O1 0.053(18) 0.08(3) 0.05(2) 0.04(2) 0.001(14) 0.02(2)
    O8 0.054(8) 0.079(15) 0.050(9) 0.041(9) 0.001(6) 0.023(9)
    O2 0.059(5) 0.064(5) 0.038(4) 0.028(4) -0.016(3) -0.006(4)
    O3 0.048(2) 0.0316(17) 0.0316(16) 0.0247(16) -0.0040(14) -0.0019(13)
    O4 0.055(2) 0.0358(19) 0.0366(18) 0.0271(17) -0.0075(15) -0.0045(14)
    O5 0.067(3) 0.050(2) 0.0366(19) 0.036(2) -0.0030(17) 0.0073(16)
    O6 0.070(3) 0.041(2) 0.052(2) 0.025(2) -0.0006(19) -0.0114(17)
    O7 0.039(2) 0.0397(19) 0.0370(19) 0.0165(16) -0.0023(14) 0.0003(14)
    N1 0.035(2) 0.044(2) 0.031(2) 0.0166(19) -0.0035(16) -0.0091(17)
    N2 0.043(2) 0.052(3) 0.033(2) 0.025(2) -0.0031(18) 0.0039(18)
    C1 0.040(3) 0.033(3) 0.051(3) 0.018(2) -0.001(2) -0.009(2)
    C2 0.032(2) 0.033(2) 0.043(3) 0.018(2) 0.0029(19) 0.0007(19)
    C3 0.052(3) 0.040(3) 0.041(3) 0.027(3) 0.004(2) 0.008(2)
    C4 0.083(5) 0.048(4) 0.063(4) 0.041(4) -0.004(3) 0.008(3)
    C5 0.100(6) 0.042(4) 0.091(6) 0.044(4) -0.014(4) -0.005(3)
    C6 0.072(4) 0.038(3) 0.070(4) 0.029(3) -0.002(3) -0.013(3)
    C7 0.035(3) 0.037(3) 0.041(3) 0.014(2) -0.004(2) -0.015(2)
    C8 0.096(5) 0.088(5) 0.038(3) 0.056(5) 0.000(3) 0.018(3)
    C9 0.044(3) 0.047(3) 0.055(3) 0.028(3) -0.001(2) 0.007(2)
    C10 0.040(3) 0.035(3) 0.052(3) 0.021(2) 0.004(2) 0.002(2)
    C11 0.047(3) 0.038(3) 0.057(3) 0.021(3) 0.002(2) -0.005(2)
    C12 0.082(5) 0.046(4) 0.080(5) 0.039(4) -0.002(4) -0.011(3)
    C13 0.093(6) 0.051(4) 0.108(6) 0.047(4) -0.005(5) 0.003(4)
    C14 0.068(4) 0.055(4) 0.079(4) 0.040(3) -0.003(3) 0.008(3)
    C15 0.060(4) 0.053(4) 0.056(4) 0.014(3) 0.002(3) -0.023(3)
    C16 0.047(3) 0.053(3) 0.046(3) 0.026(3) -0.005(2) 0.013(2)
    C17 0.064(4) 0.063(4) 0.029(3) 0.028(3) -0.005(2) -0.001(2)
    C18 0.062(4) 0.066(4) 0.033(3) 0.032(3) -0.008(2) -0.009(3)
_geom_special_details
;
 All esds (except the esd in the dihedral angle between two l.s. planes)
 are estimated using the full covariance matrix.  The cell esds are taken
 into account individually in the estimation of esds in distances, angles
 and torsion angles; correlations between esds in cell parameters are only
 used when they are defined by crystal symmetry.  An approximate (isotropic)
 treatment of cell esds is used for estimating esds involving l.s. planes.
;
loop_
    _geom_bond_atom_site_label_1
    _geom_bond_atom_site_label_2
    _geom_bond_site_symmetry_2
    _geom_bond_distance
    _geom_bond_publ_flag
    Co1 O3 . 1.863(3) ?
    Co1 O4 . 1.868(3) ?
    Co1 N2 . 1.932(4) ?
    Co1 N1 . 1.957(4) ?
    Co1 O7 . 2.324(3) ?
    Co1 Cl1 . 2.5513(17) ?
    O1 H1C . 0.8381 ?
    O1 H1D . 0.8514 ?
    O1 H8E . 0.8596 ?
    O1 H8D . 1.0649 ?
    O8 H1D . 1.1965 ?
    O8 H8E . 0.8530 ?
    O8 H8D . 0.8360 ?
    O2 H2C . 0.8374 ?
    O2 H2D . 0.8561 ?
    O2 H2B . 0.8563 ?
    O3 C2 . 1.342(6) ?
    O4 C10 . 1.309(6) ?
    O5 C3 . 1.347(7) ?
    O5 C8 . 1.412(7) ?
    O6 C11 . 1.314(7) ?
    O6 C15 . 1.422(7) ?
    O7 H7C . 0.8439 ?
    O7 H7D . 0.8561 ?
    N1 C7 . 1.290(7) ?
    N1 C18 . 1.436(7) ?
    N2 C16 . 1.294(8) ?
    N2 C17 . 1.465(7) ?
    C1 C7 . 1.362(7) ?
    C1 C2 . 1.391(7) ?
    C1 C6 . 1.438(8) ?
    C2 C3 . 1.370(7) ?
    C3 C4 . 1.385(8) ?
    C4 C5 . 1.350(9) ?
    C4 H4 . 0.9300 ?
    C5 C6 . 1.315(10) ?
    C5 H5 . 0.9300 ?
    C6 H6 . 0.9300 ?
    C7 H7 . 0.9300 ?
    C8 H8A . 0.9600 ?
    C8 H8B . 0.9600 ?
    C8 H8C . 0.9600 ?
    C9 C10 . 1.367(8) ?
    C9 C16 . 1.396(8) ?
    C9 C14 . 1.426(8) ?
    C10 C11 . 1.411(8) ?
    C11 C12 . 1.385(9) ?
    C12 C13 . 1.350(11) ?
    C12 H12 . 0.9300 ?
    C13 C14 . 1.352(10) ?
    C13 H13 . 0.9300 ?
    C14 H14 . 0.9300 ?
    C15 H15A . 0.9600 ?
    C15 H15B . 0.9600 ?
    C15 H15C . 0.9600 ?
    C16 H16 . 0.9300 ?
    C17 C18 . 1.480(9) ?
    C17 H17A . 0.9700 ?
    C17 H17B . 0.9700 ?
    C18 H18A . 0.9700 ?
    C18 H18B . 0.9700 ?
loop_
    _geom_angle_atom_site_label_1
    _geom_angle_atom_site_label_2
    _geom_angle_atom_site_label_3
    _geom_angle_site_symmetry_1
    _geom_angle_site_symmetry_3
    _geom_angle
    _geom_angle_publ_flag
    O3 Co1 O4 . . 94.76(14) ?
    O3 Co1 N2 . . 171.32(17) ?
    O4 Co1 N2 . . 88.92(18) ?
    O3 Co1 N1 . . 90.48(16) ?
    O4 Co1 N1 . . 172.92(17) ?
    N2 Co1 N1 . . 85.24(18) ?
    O3 Co1 O7 . . 88.31(14) ?
    O4 Co1 O7 . . 89.17(15) ?
    N2 Co1 O7 . . 83.87(16) ?
    N1 Co1 O7 . . 86.23(15) ?
    O3 Co1 Cl1 . . 97.31(12) ?
    O4 Co1 Cl1 . . 96.58(13) ?
    N2 Co1 Cl1 . . 90.05(14) ?
    N1 Co1 Cl1 . . 87.44(13) ?
    O7 Co1 Cl1 . . 171.56(10) ?
    H1C O1 H1D . . 108.1 ?
    H1C O1 H8E . . 39.0 ?
    H1D O1 H8E . . 105.8 ?
    H1C O1 H8D . . 113.4 ?
    H1D O1 H8D . . 33.5 ?
    H8E O1 H8D . . 89.9 ?
    H1C O8 H1D . . 65.3 ?
    H1C O8 H8E . . 16.5 ?
    H1D O8 H8E . . 81.6 ?
    H1C O8 H8D . . 91.9 ?
    H1D O8 H8D . . 26.9 ?
    H8E O8 H8D . . 108.1 ?
    H2C O2 H2D . . 108.4 ?
    H2C O2 H2B . . 111.0 ?
    H2D O2 H2B . . 110.1 ?
    C2 O3 Co1 . . 129.7(3) ?
    C10 O4 Co1 . . 129.6(3) ?
    C3 O5 C8 . . 115.2(5) ?
    C11 O6 C15 . . 117.5(5) ?
    Co1 O7 H7C . . 115.1 ?
    Co1 O7 H7D . . 108.4 ?
    H7C O7 H7D . . 108.2 ?
    C7 N1 C18 . . 122.9(4) ?
    C7 N1 Co1 . . 126.7(3) ?
    C18 N1 Co1 . . 110.4(4) ?
    C16 N2 C17 . . 122.5(5) ?
    C16 N2 Co1 . . 126.9(4) ?
    C17 N2 Co1 . . 110.6(4) ?
    C7 C1 C2 . . 122.6(5) ?
    C7 C1 C6 . . 118.7(5) ?
    C2 C1 C6 . . 118.7(5) ?
    O3 C2 C3 . . 118.8(4) ?
    O3 C2 C1 . . 123.6(5) ?
    C3 C2 C1 . . 117.6(5) ?
    O5 C3 C2 . . 112.2(4) ?
    O5 C3 C4 . . 126.4(5) ?
    C2 C3 C4 . . 121.4(5) ?
    C5 C4 C3 . . 121.0(6) ?
    C5 C4 H4 . . 119.5 ?
    C3 C4 H4 . . 119.5 ?
    C6 C5 C4 . . 119.7(6) ?
    C6 C5 H5 . . 120.1 ?
    C4 C5 H5 . . 120.1 ?
    C5 C6 C1 . . 121.5(6) ?
    C5 C6 H6 . . 119.3 ?
    C1 C6 H6 . . 119.3 ?
    N1 C7 C1 . . 126.8(5) ?
    N1 C7 H7 . . 116.6 ?
    C1 C7 H7 . . 116.6 ?
    O5 C8 H8A . . 109.5 ?
    O5 C8 H8B . . 109.5 ?
    H8A C8 H8B . . 109.5 ?
    O5 C8 H8C . . 109.5 ?
    H8A C8 H8C . . 109.5 ?
    H8B C8 H8C . . 109.5 ?
    C10 C9 C16 . . 119.6(5) ?
    C10 C9 C14 . . 121.2(6) ?
    C16 C9 C14 . . 118.9(5) ?
    O4 C10 C9 . . 125.4(5) ?
    O4 C10 C11 . . 118.2(5) ?
    C9 C10 C11 . . 116.4(5) ?
    O6 C11 C12 . . 125.9(6) ?
    O6 C11 C10 . . 112.8(5) ?
    C12 C11 C10 . . 121.2(6) ?
    C13 C12 C11 . . 121.3(6) ?
    C13 C12 H12 . . 119.4 ?
    C11 C12 H12 . . 119.4 ?
    C12 C13 C14 . . 119.5(6) ?
    C12 C13 H13 . . 120.2 ?
    C14 C13 H13 . . 120.2 ?
    C13 C14 C9 . . 120.3(7) ?
    C13 C14 H14 . . 119.8 ?
    C9 C14 H14 . . 119.8 ?
    O6 C15 H15A . . 109.5 ?
    O6 C15 H15B . . 109.5 ?
    H15A C15 H15B . . 109.5 ?
    O6 C15 H15C . . 109.5 ?
    H15A C15 H15C . . 109.5 ?
    H15B C15 H15C . . 109.5 ?
    N2 C16 C9 . . 126.8(5) ?
    N2 C16 H16 . . 116.6 ?
    C9 C16 H16 . . 116.6 ?
    N2 C17 C18 . . 108.7(5) ?
    N2 C17 H17A . . 110.0 ?
    C18 C17 H17A . . 110.0 ?
    N2 C17 H17B . . 110.0 ?
    C18 C17 H17B . . 110.0 ?
    H17A C17 H17B . . 108.3 ?
    N1 C18 C17 . . 109.6(5) ?
    N1 C18 H18A . . 109.7 ?
    C17 C18 H18A . . 109.7 ?
    N1 C18 H18B . . 109.7 ?
    C17 C18 H18B . . 109.7 ?
    H18A C18 H18B . . 108.2 ?
loop_
    _geom_hbond_atom_site_label_D
    _geom_hbond_atom_site_label_H
    _geom_hbond_atom_site_label_A
    _geom_hbond_site_symmetry_A
    _geom_hbond_distance_DH
    _geom_hbond_distance_HA
    _geom_hbond_distance_DA
    _geom_hbond_angle_DHA
    O7 H7D O3 13_656 0.86 2.44 2.883(5) 112.6
    O7 H7D O5 13_656 0.86 2.22 3.078(5) 177.8
    O7 H7C O6 13_656 0.84 2.58 3.033(6) 115.0
    O7 H7C O4 13_656 0.84 1.95 2.798(5) 177.8
    O2 H2D O2 18_545 0.86 2.01 2.861(9) 178.0
    O2 H2C O8 18_545 0.84 2.13 2.868(19) 146.9
    O2 H2C O1 18_545 0.84 1.72 2.56(3) 174.9
    O8 H8E O2 17 0.85 2.04 2.868(19) 162.8
    O8 H8D Cl1 . 0.84 2.34 3.147(12) 163.4
    O1 H1D Cl1 . 0.85 2.34 3.11(3) 149.7
