# Supplementary material for: Aqua­chlorido{6,6′-dimeth­oxy-2,2′-[ethane-1,2-diylbis(nitrilo­dimethyl­idyne)]diphenolato-κ2 O 1,N,N′,O 1′}cobalt(III) monohydrate
Source: Acta Crystallogr Sect E Struct Rep Online. 2009 Mar 31;65(Pt 4):m468. doi: 10.1107/S1600536809011167 (PMC2968959; doi:10.1107/S1600536809011167)
Supplement: Supplementary file 2 [file e-65-0m468-Isup2.hkl]

# 
# h,k,l, Fc-squared, Fo-squared, sigma(Fo-squared) and status flag 
# 
data_I
_shelx_title ' I in R-3' 
_shelx_refln_list_code          4 
_shelx_F_calc_maximum      751.72 
_exptl_crystal_F_000      4248.00 
_reflns_d_resolution_high  0.8038 
 
loop_ 
 _symmetry_equiv_pos_as_xyz 
 'x, y, z' 
 '-y, x-y, z' 
 '-x+y, -x, z' 
 'x+2/3, y+1/3, z+1/3' 
 '-y+2/3, x-y+1/3, z+1/3' 
 '-x+y+2/3, -x+1/3, z+1/3' 
 'x+1/3, y+2/3, z+2/3' 
 '-y+1/3, x-y+2/3, z+2/3' 
 '-x+y+1/3, -x+2/3, z+2/3' 
 '-x, -y, -z' 
 'y, -x+y, -z' 
 'x-y, x, -z' 
 '-x+2/3, -y+1/3, -z+1/3' 
 'y+2/3, -x+y+1/3, -z+1/3' 
 'x-y+2/3, x+1/3, -z+1/3' 
 '-x+1/3, -y+2/3, -z+2/3' 
 'y+1/3, -x+y+2/3, -z+2/3' 
 'x-y+1/3, x+2/3, -z+2/3' 
 
_cell_length_a    26.4900 
_cell_length_b    26.4900 
_cell_length_c    15.6234 
_cell_angle_alpha  90.000 
_cell_angle_beta   90.000 
_cell_angle_gamma 120.000 
 
_shelx_F_squared_multiplier     1.000 
 
loop_ 
 _refln_index_h 
 _refln_index_k 
 _refln_index_l 
 _refln_F_squared_calc 
 _refln_F_squared_meas 
 _refln_F_squared_sigma 
 _refln_observed_status 
  -1   2   0   147912.22   114436.40   3802.03 o 
   0   3   0     2338.38      342.04     72.48 o 
  -4   5   0    38293.86    38736.96   1013.33 o 
  -1   5   0   148821.17   107953.61   2580.96 o 
  -3   6   0    41116.19    38448.94   1419.99 o 
  -5   7   0    95694.98    96877.20   1976.61 o 
  -2   7   0    56381.76    79161.82   1641.45 o 
  -7   8   0    88918.29    92740.43   4283.05 o 
  -4   8   0    82826.97   134606.25   4612.51 o 
  -1   8   0    45784.01    58320.81   1222.04 o 
  -6   9   0        5.45      632.54    142.90 o 
  -3   9   0    45492.44    37329.54   1101.75 o 
   0   9   0    45794.25    57739.25   1797.61 o 
  -8  10   0    42409.96    55824.36   3317.71 o 
  -5  10   0   108215.27    98571.82   8503.49 o 
  -2  10   0    11326.49    14199.94    882.97 o 
 -10  11   0   128279.55   109986.09   3457.83 o 
  -7  11   0    20236.28    14039.11    457.10 o 
  -4  11   0    50645.00    54441.23   1545.18 o 
  -1  11   0     6549.63     6711.72    231.60 o 
  -9  12   0    60723.61    68363.32   3670.24 o 
  -6  12   0    87622.40   100513.20   3742.72 o 
  -3  12   0    58489.65    63553.14   1649.37 o 
 -11  13   0    10460.49    12552.43    582.06 o 
  -8  13   0    63915.41    80432.48   1541.33 o 
  -5  13   0    91944.63   111150.20   4579.02 o 
  -2  13   0      552.38      804.74    115.37 o 
 -13  14   0      491.40     1551.34    283.76 o 
  -7  14   0       49.88      110.58     78.94 o 
  -4  14   0    31538.04    28885.00    902.58 o 
  -1  14   0     3460.55     4700.93    265.93 o 
 -12  15   0     3707.28     5294.57    215.01 o 
  -9  15   0    29954.25    22060.84    506.83 o 
  -6  15   0    14541.71    15542.97    363.26 o 
  -3  15   0    29791.75    23653.33   7172.46 o 
   0  15   0    24226.35    22061.84   1614.38 o 
 -14  16   0    22211.92    22067.57   1377.16 o 
 -11  16   0    19235.81    19170.52   1650.62 o 
  -8  16   0    11835.54    10674.56    734.65 o 
  -5  16   0     9914.47    10445.34    304.46 o 
  -2  16   0      403.87      375.50    167.73 o 
 -16  17   0     7766.86     6967.76    554.40 o 
 -13  17   0    29527.69    28271.79   1305.48 o 
 -10  17   0     5681.47     4893.06    319.62 o 
  -7  17   0    27405.37    31249.90   1648.66 o 
  -4  17   0     3552.52     1868.94    161.41 o 
  -1  17   0     7420.56     7768.84    626.67 o 
 -15  18   0    59015.45    61257.46   3261.70 o 
 -12  18   0      240.84       52.71    263.57 o 
  -9  18   0    12981.35    16531.70   1475.25 o 
  -6  18   0        3.55       39.87    168.59 o 
  -3  18   0      169.70       89.28    185.25 o 
   0  18   0     4096.53     4740.17    417.00 o 
 -17  19   0     3200.32     2912.12    345.55 o 
 -14  19   0     7222.91     8060.95    501.75 o 
 -11  19   0     2132.36     2001.16    274.81 o 
  -8  19   0    10265.86    12974.96    502.04 o 
  -5  19   0     1754.76     1908.76    239.76 o 
  -2  19   0    16519.08    15945.36    770.52 o 
 -19  20   0     9252.91     8556.45    563.06 o 
 -16  20   0      223.45      274.06    239.92 o 
 -13  20   0    14693.75    12606.44   1008.16 o 
 -10  20   0      645.57      700.17    229.97 o 
  -7  20   0     8925.90     8513.43    491.72 o 
  -4  20   0     5386.63     4632.55    402.29 o 
  -1  20   0      148.72      160.87    265.93 o 
 -18  21   0       74.01      -51.13    201.31 o 
 -15  21   0    18579.27    17388.60   1335.54 o 
 -12  21   0      488.74      426.89    257.82 o 
  -9  21   0    52884.13    59344.16   8091.66 o 
  -6  21   0     4153.82     5148.10    542.22 o 
  -3  21   0    11544.51    11747.09   1031.23 o 
   0  21   0     1034.71     1432.43    310.16 o 
 -20  22   0    26579.23    24261.81   1594.61 o 
 -17  22   0      437.04      158.29    219.31 o 
 -14  22   0       64.13      -55.29    262.81 o 
 -11  22   0     4056.76     3653.61    400.05 o 
  -8  22   0     1059.28     1164.56    331.95 o 
  -5  22   0     8706.32     8690.37   1571.55 o 
  -2  22   0     3673.23     3917.38    415.14 o 
 -22  23   0     8060.10     8986.07    548.88 o 
 -19  23   0       26.58      266.42    307.10 o 
 -16  23   0    24094.53    20072.95   1015.61 o 
 -13  23   0       61.98      109.81    208.54 o 
 -10  23   0     7591.22     7539.47    596.09 o 
  -7  23   0     3537.21     4364.47    445.63 o 
  -4  23   0      515.89      348.32    301.89 o 
  -1  23   0        0.89       59.71    200.02 o 
 -21  24   0     3146.54     3675.44    436.56 o 
 -18  24   0     2414.57     2875.76    383.90 o 
 -15  24   0     4200.86     3864.73    424.55 o 
 -12  24   0     1824.72     2395.93    510.67 o 
  -9  24   0     5074.92     4789.62    467.01 o 
  -6  24   0      956.78     1057.96    308.24 o 
  -3  24   0      437.72      542.30    291.46 o 
   0  24   0     5005.14     4823.63    493.75 o 
 -23  25   0      220.99      479.07    256.20 o 
 -20  25   0       40.93     -105.61    211.21 o 
 -17  25   0       29.35     -100.66    201.33 o 
 -14  25   0     8388.02     7060.89    635.99 o 
 -11  25   0     2629.56     2535.31    383.91 o 
  -8  25   0     4157.22     4043.67    458.55 o 
  -5  25   0      274.82      322.53    269.25 o 
  -2  25   0     4861.65     4699.17    596.68 o 
 -25  26   0      972.40      765.57    347.27 o 
 -22  26   0      270.93      125.20    382.18 o 
 -19  26   0     1571.45     1191.83    316.96 o 
 -16  26   0      862.90     1181.51    362.62 o 
 -13  26   0     1064.59      856.34    308.10 o 
 -10  26   0     5709.56     5154.15    761.06 o 
  -7  26   0     4577.21     3786.27    459.22 o 
  -4  26   0      943.64      561.39    305.30 o 
  -1  26   0       43.07       22.52    285.95 o 
 -24  27   0       78.64       38.68    245.02 o 
 -21  27   0      463.13      474.35    392.06 o 
 -18  27   0     1178.92      945.56    358.77 o 
 -15  27   0     1681.73     1708.09    355.20 o 
 -12  27   0      816.54      964.21    367.29 o 
  -9  27   0     4729.62     4964.97    603.40 o 
  -6  27   0      804.55     1018.98    342.44 o 
  -3  27   0     6748.66     8124.86    678.13 o 
   0  27   0      407.86      490.66    386.32 o 
 -26  28   0      840.13     1472.73    435.16 o 
 -23  28   0      124.89       53.41    274.09 o 
 -20  28   0      656.71      650.18    310.85 o 
 -17  28   0      386.99      154.90    266.98 o 
 -14  28   0     1627.88     1409.30    413.43 o 
 -11  28   0      881.10      672.92    310.76 o 
  -8  28   0      322.32      167.82    330.89 o 
  -5  28   0       79.00      -37.09    293.64 o 
  -2  28   0     1385.89     1269.94    486.91 o 
 -28  29   0      920.18      994.98    705.06 o 
 -25  29   0     1794.05     2275.56    577.31 o 
 -22  29   0     1050.09      861.07    345.93 o 
 -19  29   0     1603.49     2005.29    460.77 o 
 -16  29   0      438.00      268.31    296.45 o 
 -13  29   0      154.52      415.86    303.30 o 
 -10  29   0      663.90      469.74    344.51 o 
  -7  29   0       13.88     -142.83    285.66 o 
  -4  29   0        0.57      137.18    304.30 o 
  -1  29   0      711.30     1502.36    738.00 o 
 -24  30   0      271.04      255.08    326.42 o 
 -21  30   0     1855.90     1929.66    415.47 o 
 -18  30   0       51.39      144.62    308.56 o 
 -15  30   0      189.68       47.85    284.48 o 
 -12  30   0      993.64      792.09    387.32 o 
  -9  30   0        1.15     -139.91    279.82 o 
  -6  30   0       84.78      -77.83    284.22 o 
 -23  31   0      549.89      724.63    346.44 o 
 -20  31   0      404.36      250.30    343.94 o 
 -17  31   0      277.52      207.54    300.46 o 
 -14  31   0       27.98       18.84    330.42 o 
 -11  31   0      544.86      745.64    362.26 o 
  -8  31   0     2876.09     2872.05    489.02 o 
 -22  32   0       49.16      303.11    500.79 o 
 -19  32   0     2779.25     2063.32    433.32 o 
 -16  32   0       67.25      121.39    313.24 o 
 -13  32   0     1287.24     1711.01    421.35 o 
 -10  32   0     1162.88     1067.04    510.67 o 
  -1   1   1   155768.47    89278.45   3044.26 o 
  -3   2   1     5566.35     1178.14    184.50 o 
  -5   3   1      369.15     1594.51    111.02 o 
  -2   3   1   151580.36   141803.12   4335.76 o 
   1   3   1     1953.89     2858.42    166.96 o 
  -7   4   1     1691.23     5936.96    461.25 o 
  -4   4   1     9808.44    22588.12    955.45 o 
  -1   4   1    65277.66    47613.05   1189.91 o 
  -9   5   1    33188.98    18593.50    665.97 o 
  -6   5   1   154918.00   218174.88   4432.11 o 
  -3   5   1    56700.76    73183.05   1220.56 o 
   0   5   1   215313.94   197711.98   6483.87 o 
   3   5   1      417.63       57.77     98.16 o 
 -11   6   1     7432.52     8870.75    483.38 o 
  -5   6   1     2694.52     4038.06    210.84 o 
   1   6   1   449300.63   551027.19  10454.59 o 
   4   6   1     6273.69    14907.56    509.38 o 
 -13   7   1      466.22      131.34     77.92 o 
 -10   7   1      555.13      208.35     66.85 o 
  -7   7   1    11088.13    11105.61    341.68 o 
  -4   7   1    28114.45    23845.91    499.26 o 
  -1   7   1   102013.34   103768.40   1886.48 o 
   2   7   1    20860.27    20537.96    605.58 o 
   5   7   1     2162.56     5776.04    256.73 o 
 -15   8   1        7.24      -33.64     67.29 o 
 -12   8   1    12011.11     8310.77    277.09 o 
  -9   8   1    12877.62    18525.16    603.23 o 
  -3   8   1    33167.66    40924.20   5979.79 o 
   3   8   1    44673.76    46539.72    875.95 o 
 -17   9   1     2670.29     2407.54    207.34 o 
 -14   9   1     2649.86     2117.80    163.99 o 
 -11   9   1    86820.91    84182.34   1907.58 o 
  -8   9   1    55535.10    45990.53   1121.12 o 
  -5   9   1    10556.67     9274.68    361.16 o 
  -2   9   1      954.63     1337.05    145.48 o 
   1   9   1    24152.86    30465.90   1248.67 o 
   4   9   1    18825.21    13027.43    374.16 o 
   7   9   1     1472.72     1641.08    140.38 o 
 -19  10   1    16148.07    14229.75    621.89 o 
 -16  10   1    42965.11    54513.29   2510.52 o 
 -13  10   1     3499.22     4759.20    318.87 o 
  -7  10   1    20568.39     7501.16    243.12 o 
  -4  10   1    57944.08    74162.59   3103.56 o 
  -1  10   1    61043.85    55608.07   1261.77 o 
   2  10   1    45080.95    58967.65   2431.45 o 
   5  10   1    21887.25    23488.67    549.32 o 
 -21  11   1     9225.20    11046.24    934.03 o 
 -18  11   1    65789.84    65320.59   5551.03 o 
 -15  11   1     7288.47     7615.31    341.83 o 
 -12  11   1    11414.57     6127.78    214.17 o 
  -9  11   1     9524.46     9948.81    306.79 o 
  -6  11   1    20952.66    29779.63    789.45 o 
  -3  11   1    40456.32    39219.52   1726.40 o 
   0  11   1   115176.04   122749.51   5654.27 o 
   3  11   1     3290.51     7077.32    312.07 o 
   6  11   1     6745.07     6137.92    398.37 o 
   9  11   1      370.12      435.97    260.62 o 
 -23  12   1    15703.12    18127.22   1831.83 o 
 -20  12   1     4143.55     4348.94    672.11 o 
 -17  12   1     2794.27     2939.35    238.57 o 
 -14  12   1      130.15      190.51     96.67 o 
 -11  12   1      646.06      820.81    125.81 o 
  -8  12   1    13778.15    17675.11    643.91 o 
  -5  12   1    11709.81    11274.29    823.66 o 
  -2  12   1      887.72     1386.57    199.45 o 
   1  12   1    56219.36    51465.36   1575.55 o 
   7  12   1       82.57      -36.28    179.34 o 
  10  12   1     6846.55     7454.44   1143.24 o 
 -25  13   1      675.04      387.28    265.11 o 
 -22  13   1     9747.13     9981.89   1251.97 o 
 -19  13   1      213.84      304.00    183.99 o 
 -16  13   1       85.68      209.32    107.03 o 
 -13  13   1     2652.81     2989.76    192.37 o 
 -10  13   1     2675.65     4935.31    256.43 o 
  -7  13   1    17606.07    20364.94    600.69 o 
  -4  13   1     5741.00     7519.55    304.88 o 
  -1  13   1    30418.10    32110.93   1660.50 o 
   2  13   1    19493.31    19797.83    569.89 o 
   5  13   1    49649.83    43644.19   2984.95 o 
   8  13   1     3216.68     2663.00    338.65 o 
  11  13   1     1443.08     1548.22    316.46 o 
 -27  14   1     3974.92     3936.28    466.14 o 
 -24  14   1     4080.44     3809.23    428.37 o 
 -21  14   1     6781.82     7008.81    543.07 o 
 -18  14   1    19228.45    28156.08   1759.34 o 
 -15  14   1     4318.66     4294.81    350.85 o 
 -12  14   1     1066.00     2039.60    205.17 o 
  -9  14   1       14.48      588.59    152.99 o 
  -3  14   1    14327.52    23053.98    955.84 o 
   0  14   1     4753.55     4982.73    326.53 o 
   3  14   1     5857.32     4288.95    437.68 o 
   9  14   1     9822.06     8451.82    562.34 o 
  12  14   1     2692.58     2889.60    463.45 o 
 -29  15   1     1072.07     1104.27    392.70 o 
 -26  15   1      511.39      153.60    258.99 o 
 -23  15   1    19232.48    17646.64    955.73 o 
 -20  15   1       38.90      148.17    234.49 o 
 -17  15   1    30348.20    32799.39   1438.66 o 
 -14  15   1     2466.73     1492.73    194.67 o 
 -11  15   1     3040.21     3013.61    191.15 o 
  -8  15   1    30081.53    28682.45    973.82 o 
  -5  15   1     3600.08     2234.36    196.30 o 
  -2  15   1    54118.01    50602.46   2707.84 o 
   1  15   1      715.46      795.64    281.78 o 
   4  15   1     4391.91     3587.63    440.13 o 
   7  15   1     2444.65     1716.57    310.18 o 
  10  15   1     1082.22      670.93    276.98 o 
  13  15   1     1096.95     1419.80    353.75 o 
 -31  16   1      111.61        9.26    273.02 o 
 -28  16   1     4278.52     4907.71    525.26 o 
 -25  16   1     2530.69     2407.78    387.50 o 
 -22  16   1     1111.20     1573.24    264.39 o 
 -19  16   1     1521.01     1650.64    195.73 o 
 -16  16   1    10653.78    12259.24    721.79 o 
 -13  16   1    12580.59    10089.29    621.38 o 
 -10  16   1    14626.85    17079.47   1205.84 o 
  -7  16   1    13504.24    13929.28    600.13 o 
  -4  16   1     1609.13     2279.81    202.02 o 
  -1  16   1     1759.57     1042.80    189.97 o 
   2  16   1       36.18       52.71    276.75 o 
   5  16   1     9370.74     9529.74    666.29 o 
   8  16   1      560.12      454.58    251.20 o 
  11  16   1      575.75      326.52    266.34 o 
  14  16   1      475.32      286.20    327.68 o 
 -30  17   1     3144.10     2689.27    563.58 o 
 -27  17   1      314.67      249.96    314.88 o 
 -24  17   1    26196.33    26203.91   1996.89 o 
 -21  17   1     1764.80     1770.81    325.72 o 
 -18  17   1      311.81      276.07    170.36 o 
 -15  17   1     1932.51     1614.34    322.94 o 
 -12  17   1      171.94       44.67    135.43 o 
  -9  17   1     1783.75     1486.72    303.72 o 
  -6  17   1     4944.98     5474.00    302.79 o 
  -3  17   1    10449.74    10954.76    527.48 o 
   0  17   1    40909.87    41718.63   2658.78 o 
   3  17   1      314.75      133.73    213.77 o 
   6  17   1     1919.65     2104.21    336.07 o 
   9  17   1     1133.84      939.68    300.45 o 
  12  17   1     3070.55     2854.81    444.16 o 
  15  17   1       75.56       92.84    280.37 o 
 -32  18   1      221.75      345.65    306.14 o 
 -29  18   1      523.99      157.39    295.07 o 
 -26  18   1      190.93      -63.42    273.90 o 
 -23  18   1    11705.24    13660.49   1820.45 o 
 -20  18   1     1413.32     1076.56    267.95 o 
 -17  18   1      594.60      567.49    220.70 o 
 -11  18   1     1713.64     1277.61    229.57 o 
  -8  18   1     9335.91     4619.10    527.14 o 
  -5  18   1    11351.07    11963.67    584.06 o 
   1  18   1    40074.95    36915.76   1398.45 o 
   4  18   1     4777.43     4052.42    678.70 o 
   7  18   1      986.72      738.10    309.82 o 
  10  18   1      124.89      172.97    257.66 o 
  13  18   1        1.58      146.54    293.84 o 
 -31  19   1       93.08      109.31    307.14 o 
 -28  19   1       34.03       20.18    277.40 o 
 -25  19   1     5093.55     5044.60    541.38 o 
 -22  19   1     5876.60     6109.77    443.93 o 
 -19  19   1        0.51      -92.90    185.79 o 
 -16  19   1        0.38       17.59    185.72 o 
 -13  19   1      107.20        2.03    213.69 o 
 -10  19   1    19610.41    19607.23    784.92 o 
  -7  19   1      263.07        7.94    134.62 o 
  -4  19   1    20426.88    19369.03    736.41 o 
  -1  19   1      125.94      -18.60    207.56 o 
   2  19   1     1475.01      721.89    329.30 o 
   5  19   1     7331.12     6972.54    647.90 o 
   8  19   1       19.74     -146.88    293.75 o 
  11  19   1      399.28      312.51    293.25 o 
 -30  20   1       87.77      294.45    325.15 o 
 -27  20   1     1824.93     1514.77    370.72 o 
 -24  20   1       19.28       33.86    273.46 o 
 -21  20   1    13042.94    13258.83    660.67 o 
 -18  20   1    24567.88    25912.17   1153.71 o 
 -15  20   1    31991.93    29877.79   1163.73 o 
 -12  20   1     1561.77     1389.12    243.24 o 
  -9  20   1     1400.13     1558.95    226.16 o 
  -6  20   1     7885.54     6749.61    507.40 o 
  -3  20   1        0.70       41.53    236.44 o 
   0  20   1    14241.04    16113.04   1214.02 o 
   3  20   1     2022.05     2164.40    353.59 o 
   6  20   1     2315.02     2433.78    400.16 o 
   9  20   1      835.44      797.31    377.41 o 
  12  20   1     2320.44     2469.99    442.40 o 
 -32  21   1      328.58      398.03    319.99 o 
 -29  21   1     1239.02     1024.44    360.67 o 
 -26  21   1      921.81     1009.56    371.52 o 
 -23  21   1      317.21      159.45    230.61 o 
 -20  21   1     6475.81     6901.69    646.90 o 
 -17  21   1    53805.20    53426.19   5637.15 o 
 -14  21   1     3579.14     3616.68    440.14 o 
 -11  21   1    13045.67    13580.44   1522.13 o 
  -8  21   1      182.42       97.11    173.08 o 
  -5  21   1      807.15      911.10    270.67 o 
  -2  21   1      795.51      247.98    164.13 o 
   1  21   1     2999.35     3781.00    431.00 o 
   4  21   1     2586.70     2068.45    360.94 o 
   7  21   1      570.31      485.58    301.82 o 
  10  21   1       50.30      203.09    293.13 o 
 -31  22   1       98.08     -172.32    344.65 o 
 -28  22   1     7995.80     8547.37   1334.33 o 
 -25  22   1      373.38      287.68    286.52 o 
 -22  22   1    12857.50    12203.69    820.04 o 
 -19  22   1      702.22      251.96    238.12 o 
 -16  22   1      208.41      -32.95    316.29 o 
 -13  22   1      283.42      459.78    234.11 o 
 -10  22   1      401.92      547.66    209.32 o 
  -7  22   1     3516.96     3238.66    473.78 o 
  -4  22   1      167.18      -98.09    196.18 o 
  -1  22   1     1201.38     1323.71    265.96 o 
   2  22   1     4002.45     4232.30    479.28 o 
   5  22   1       57.09      -87.94    247.59 o 
   8  22   1        0.07       -3.29    316.84 o 
 -30  23   1      431.18      151.31    320.81 o 
 -27  23   1     1280.08     1323.05    373.07 o 
 -24  23   1     6371.01     6589.17    610.60 o 
 -21  23   1      336.41      644.15    242.25 o 
 -18  23   1     3702.19     3007.10    454.84 o 
 -15  23   1    11546.74    11324.72    644.94 o 
 -12  23   1       27.73       76.13    173.31 o 
  -9  23   1     6936.88     7102.79    747.16 o 
  -6  23   1      178.82      268.85    279.56 o 
  -3  23   1      912.13      584.26    276.30 o 
   0  23   1     2402.05     2649.20    345.20 o 
   3  23   1     1235.87     2124.78    505.47 o 
   6  23   1     3251.11     3820.84    502.64 o 
 -29  24   1     3697.58     4410.81    561.29 o 
 -26  24   1      290.39      109.57    322.57 o 
 -23  24   1      296.18      151.42    223.74 o 
 -20  24   1     1349.09      804.17    340.04 o 
 -17  24   1     1646.21     1390.60    309.84 o 
 -14  24   1     3394.30     4015.80    688.58 o 
 -11  24   1    17152.48    17869.07   1462.77 o 
  -8  24   1     4915.44     4029.17    511.28 o 
  -5  24   1    14417.23    14026.60   2161.29 o 
  -2  24   1     1231.08     2299.22    396.45 o 
   1  24   1      446.89      636.12    331.51 o 
   4  24   1     2973.38     2943.75    523.93 o 
   7  24   1      593.68      548.52    329.90 o 
 -31  25   1      230.97      863.20    632.57 o 
 -28  25   1       39.37     -107.63    305.23 o 
 -25  25   1        1.42     -116.59    233.19 o 
 -22  25   1      724.61      852.29    399.82 o 
 -19  25   1      148.57      135.34    235.32 o 
 -16  25   1     3827.98     3400.78    419.47 o 
 -13  25   1       13.02      -89.47    223.62 o 
 -10  25   1       65.59       56.24    263.63 o 
  -7  25   1     3436.88     3574.16    441.41 o 
  -4  25   1     3697.37     3708.23    457.95 o 
  -1  25   1     1367.94     1502.80    373.66 o 
   2  25   1     3440.54     3301.76    507.33 o 
   5  25   1      200.85      452.00    309.23 o 
 -30  26   1      105.95      379.70    327.69 o 
 -27  26   1     3398.28     3234.09    506.44 o 
 -24  26   1       30.70       45.54    257.87 o 
 -21  26   1      408.41      495.20    280.88 o 
 -18  26   1     1386.28     1483.83    433.61 o 
 -15  26   1     8458.45     7493.31    811.03 o 
 -12  26   1     6168.44     6793.77    659.22 o 
  -9  26   1     2440.98     2344.37    395.68 o 
  -6  26   1       17.80     -158.14    316.29 o 
  -3  26   1     1439.30     1601.48    380.15 o 
   0  26   1      937.54      789.27    406.89 o 
   3  26   1        0.60      139.19    310.47 o 
 -29  27   1     1114.74      850.93    416.12 o 
 -26  27   1       25.95      -42.23    309.99 o 
 -23  27   1       71.04       82.59    252.67 o 
 -20  27   1       96.64      358.80    279.45 o 
 -17  27   1       14.92      161.27    249.09 o 
 -14  27   1       40.56      -43.18    261.20 o 
 -11  27   1     4989.00     5500.54    588.99 o 
  -8  27   1     1088.22      759.90    371.42 o 
  -5  27   1       18.36       42.62    266.27 o 
  -2  27   1     4321.89     4162.18    605.78 o 
   1  27   1       71.58      254.79    314.84 o 
 -28  28   1        0.24      125.65    329.19 o 
 -25  28   1       26.45       58.47    272.96 o 
 -22  28   1      530.13      457.89    341.87 o 
 -19  28   1       21.83      -22.61    248.05 o 
 -16  28   1      305.41      282.20    279.28 o 
 -13  28   1        6.85       -7.30    249.33 o 
 -10  28   1     1486.83     1081.74    386.09 o 
  -7  28   1       13.59     -122.38    264.74 o 
  -4  28   1       58.06      130.66    303.43 o 
  -1  28   1      213.67      354.50    309.50 o 
 -27  29   1       33.83       77.28    313.29 o 
 -24  29   1      183.99      498.71    454.86 o 
 -21  29   1     1428.55     1553.22    382.69 o 
 -18  29   1      827.61      732.91    444.78 o 
 -15  29   1     1389.29     1078.61    349.24 o 
 -12  29   1      475.63      366.89    346.11 o 
  -9  29   1     3822.57     4174.19    519.91 o 
  -6  29   1     1151.80     1116.17    385.33 o 
  -3  29   1     3384.11     3943.30    663.86 o 
 -26  30   1      470.26      361.34    295.32 o 
 -23  30   1      278.43      354.53    278.59 o 
 -20  30   1     2909.82     2850.27    458.54 o 
 -17  30   1     1420.63     1301.64    369.89 o 
 -14  30   1     2039.69     2042.38    473.76 o 
 -11  30   1      422.71      249.99    307.33 o 
  -8  30   1      122.15      -11.65    286.15 o 
  -5  30   1     5389.49     5935.41    964.12 o 
 -25  31   1        7.94     -190.99    381.98 o 
 -22  31   1      222.34      144.73    272.41 o 
 -19  31   1      200.91      145.58    296.35 o 
 -16  31   1      539.91      122.03    303.02 o 
 -13  31   1      706.59      539.83    337.79 o 
 -10  31   1     1275.18      639.36    342.19 o 
  -7  31   1       91.90      140.08    320.82 o 
 -21  32   1     3733.91     3228.13    493.57 o 
 -18  32   1        2.18     -105.86    286.52 o 
 -15  32   1       76.24      308.50    300.04 o 
 -12  32   1       87.22       73.90    314.85 o 
   0   1   2   194027.94   191616.50   3801.25 o 
  -2   2   2    36935.07    74231.34  12837.15 o 
   1   2   2   243388.77   239732.05  17224.43 o 
  -4   3   2   122732.00    91214.62   1496.57 o 
   2   3   2       52.29      306.10     65.40 o 
  -3   4   2     1028.25     1683.94    104.43 o 
   0   4   2   211213.52   291684.44   6146.37 o 
   3   4   2    62638.79    63134.68    918.15 o 
  -8   5   2    51895.91    59514.80    888.67 o 
  -2   5   2   141172.28   174123.67   3381.99 o 
   1   5   2   130515.94   115502.17   2712.65 o 
   4   5   2    90047.56   117892.48   2554.34 o 
  -7   6   2    14981.13    28421.43    576.60 o 
  -4   6   2    93649.87   115420.67   2320.93 o 
  -1   6   2     4043.85     2363.25    173.27 o 
   5   6   2     9994.78     3933.02    252.20 o 
 -12   7   2    25131.93    35514.70   1164.45 o 
  -9   7   2    27849.51    29203.47    629.71 o 
  -6   7   2    14066.90    22937.64    834.49 o 
  -3   7   2    37311.29    77840.36   2488.31 o 
   0   7   2   565077.75   620958.31  22225.88 o 
   3   7   2    59652.64    68837.11   1384.31 o 
   6   7   2    75802.84    65406.61   1513.35 o 
 -14   8   2    34995.75    36761.71   1792.29 o 
 -11   8   2     4926.17     3085.62    269.12 o 
  -5   8   2     5052.07     9998.48    305.84 o 
  -2   8   2    40546.91    33369.64    679.00 o 
   1   8   2   105450.88   125481.29   5027.64 o 
   4   8   2     5002.03     4774.69    329.93 o 
   7   8   2     2156.22     2787.06    195.34 o 
 -16   9   2    96046.83   106094.85   7753.26 o 
 -13   9   2    11256.76     8553.67    287.03 o 
 -10   9   2    39909.46    36826.19   1335.32 o 
  -7   9   2    12336.89    12398.90    545.65 o 
  -4   9   2    49902.87    71055.21   2228.78 o 
  -1   9   2       31.56       27.51    131.27 o 
   2   9   2    19186.91    15160.66    437.23 o 
   5   9   2    46359.39    45183.64   1037.23 o 
   8   9   2     3725.43     4520.86    350.13 o 
 -18  10   2     5709.15     5527.52    334.66 o 
 -15  10   2     3492.02     3042.89    279.40 o 
 -12  10   2    32173.71    41622.43   1417.80 o 
  -9  10   2    38524.68    42002.71   1244.63 o 
  -6  10   2    16225.97    26350.62   1238.79 o 
  -3  10   2     1800.97     3293.41    327.42 o 
   0  10   2     8013.47    10065.67    499.45 o 
   3  10   2      131.63      258.49    118.04 o 
   6  10   2       31.03      480.33    176.32 o 
   9  10   2    21494.06    21346.37    751.60 o 
 -20  11   2    41048.35    42456.68   4078.78 o 
 -17  11   2       11.17       -1.37     73.06 o 
 -14  11   2        9.63       26.99     83.14 o 
 -11  11   2    18531.96    25590.29   1327.71 o 
  -8  11   2    38896.34    53036.69   1029.31 o 
  -5  11   2     4626.79     4095.46    225.05 o 
  -2  11   2    20279.39    15346.48    948.86 o 
   1  11   2    94917.88   107566.73   2815.92 o 
   4  11   2    45562.76    38731.18   1708.25 o 
   7  11   2     1671.46     2149.84    224.60 o 
  10  11   2    16772.09    17890.13   2316.14 o 
 -22  12   2      933.09      966.50    314.27 o 
 -19  12   2    25377.45    28188.77    947.30 o 
 -16  12   2      168.34      113.54    139.69 o 
 -13  12   2    42999.37    44104.91   1331.66 o 
  -7  12   2    43208.57    34578.25   1586.72 o 
  -1  12   2    15753.04    12594.28    419.89 o 
   5  12   2      102.08        5.25     85.11 o 
   8  12   2    19763.46    17349.63   1225.61 o 
  11  12   2     2227.23     2005.38    379.20 o 
 -24  13   2      750.00      436.59    309.61 o 
 -21  13   2     7594.77     7839.44    746.18 o 
 -18  13   2      949.88      632.77    140.29 o 
 -15  13   2     2423.28     2495.02    206.77 o 
 -12  13   2    26183.48    38672.32   1178.20 o 
  -9  13   2    20794.81    23541.82    676.05 o 
  -6  13   2      290.29      117.17     76.98 o 
  -3  13   2    82404.48    69530.41  14911.42 o 
   0  13   2    19850.52    19947.61   1308.14 o 
   3  13   2     7803.15     7840.28    366.37 o 
   6  13   2     1702.73     1543.84    242.47 o 
   9  13   2    11301.72    11768.49    944.29 o 
  12  13   2     3797.46     3903.63    552.44 o 
 -26  14   2     4277.38     3941.21    514.08 o 
 -23  14   2     7829.27    10146.14   1327.74 o 
 -20  14   2      280.55      116.50    137.16 o 
 -17  14   2     2041.64     2750.76    305.68 o 
 -14  14   2     3999.03     2492.53    231.55 o 
 -11  14   2      897.87     1570.70    210.41 o 
  -8  14   2     4119.67     4170.33    358.68 o 
  -5  14   2       45.91       -4.43    111.32 o 
   1  14   2    19407.11    21203.39    843.11 o 
   4  14   2     2688.20     2424.12    300.70 o 
   7  14   2      331.68      133.01    237.08 o 
  10  14   2     1617.78     1683.94    365.74 o 
  13  14   2     1304.77     1338.76    337.64 o 
 -28  15   2      668.70      769.89    317.35 o 
 -25  15   2     4052.82     3643.20    439.36 o 
 -22  15   2      601.35      599.99    216.36 o 
 -19  15   2      708.15      331.54    145.60 o 
 -16  15   2     2714.32     3260.80    225.87 o 
 -13  15   2     9898.73    12367.65    398.99 o 
 -10  15   2     1584.60      857.56    143.90 o 
  -7  15   2     5194.59     6261.36    275.28 o 
  -4  15   2    59545.60    61255.79   2204.26 o 
  -1  15   2    38183.23    40881.15   1453.98 o 
   2  15   2     1723.54     2342.80    229.28 o 
   5  15   2     7531.14     7026.50    633.13 o 
   8  15   2     2010.32     2209.34    333.78 o 
  11  15   2     1212.49     1359.24    323.84 o 
  14  15   2      171.60      202.44    287.60 o 
 -30  16   2       12.71      -99.67    270.62 o 
 -27  16   2       28.94       -9.62    251.01 o 
 -24  16   2      676.25      683.38    318.97 o 
 -21  16   2    18793.85    18313.40    796.56 o 
 -18  16   2      591.29      550.49    165.84 o 
 -15  16   2     1153.81      372.31    129.18 o 
 -12  16   2      365.41      575.92    190.35 o 
  -9  16   2     2185.88     1343.65    182.31 o 
  -6  16   2     1887.34     1736.68    250.96 o 
  -3  16   2       45.00      194.86    142.99 o 
   0  16   2     5586.07     5091.41    370.38 o 
   3  16   2    27682.26    27261.54   1129.89 o 
   6  16   2     9557.68     8157.56    896.15 o 
   9  16   2      562.03      269.38    271.95 o 
  12  16   2     1968.29     1905.04    376.41 o 
  15  16   2     1398.57     1598.56    452.58 o 
 -32  17   2     2331.18     3022.42    490.73 o 
 -29  17   2      377.37      350.98    331.95 o 
 -26  17   2     2179.76     2698.12    407.72 o 
 -23  17   2     7286.53     7136.21    876.38 o 
 -20  17   2     6263.84     6663.76    354.70 o 
 -17  17   2    18119.68    19708.05    952.99 o 
 -14  17   2     3443.40     3593.80    272.04 o 
 -11  17   2     1595.26     1581.71    204.33 o 
  -8  17   2    30993.86    32992.04   1614.77 o 
  -5  17   2     5134.44     4613.10    264.54 o 
  -2  17   2    11046.65     9184.30    423.12 o 
   1  17   2    19296.68    18393.55   1268.44 o 
   4  17   2     7517.96     7633.96    530.36 o 
   7  17   2     1950.61     1362.61    304.49 o 
  10  17   2      202.99       77.40    237.38 o 
  13  17   2      422.27      487.46    314.69 o 
 -31  18   2     1027.11     1121.45    382.68 o 
 -28  18   2      364.26      332.37    298.66 o 
 -25  18   2     3617.73     3908.01    495.31 o 
 -22  18   2     4331.51     3894.15    403.02 o 
 -19  18   2    35432.69    34977.40   1324.59 o 
 -16  18   2    13056.34    13898.61    476.69 o 
 -13  18   2    10241.54    11231.21    634.39 o 
 -10  18   2     2763.04     2010.52    312.07 o 
  -7  18   2     7290.83     8368.41    955.45 o 
  -4  18   2     5197.33     3818.78    260.50 o 
  -1  18   2    19903.14    20877.52   2737.20 o 
   2  18   2     1662.66     1102.32    321.39 o 
   5  18   2      158.68      -10.77    241.08 o 
   8  18   2      630.99      498.12    273.36 o 
  11  18   2     4665.53     4276.65    497.81 o 
  14  18   2      793.13      930.83    395.91 o 
 -30  19   2     1204.39      638.49    350.02 o 
 -27  19   2      291.11      197.39    308.59 o 
 -24  19   2       34.01       95.99    294.92 o 
 -21  19   2     3556.10     3378.17    302.84 o 
 -18  19   2     3629.20     4036.80    293.43 o 
 -15  19   2    31928.29    31668.46   2909.18 o 
 -12  19   2      883.94      339.84    176.08 o 
  -9  19   2    10642.83    11857.63   1499.07 o 
  -6  19   2     1446.22     1261.38    234.18 o 
  -3  19   2      585.13      322.53    219.89 o 
   0  19   2     3800.39     4117.97    494.38 o 
   3  19   2     7479.60     6395.46    509.25 o 
   6  19   2      701.17     1066.09    392.64 o 
   9  19   2     2496.20     2455.53    412.40 o 
  12  19   2      223.32      -31.69    271.55 o 
 -32  20   2      154.85      195.32    334.90 o 
 -29  20   2       26.10     -132.60    265.19 o 
 -26  20   2     5417.65     5773.69    601.40 o 
 -23  20   2     6234.98     6716.62    471.08 o 
 -20  20   2     1920.34     2052.13    333.68 o 
 -17  20   2    14901.83    15942.00   1018.61 o 
 -14  20   2     1735.36     1595.95    240.48 o 
 -11  20   2      242.68      199.57    155.64 o 
  -8  20   2      635.87       82.07    138.38 o 
  -5  20   2       15.30       -4.15    164.12 o 
  -2  20   2       34.66     -109.45    235.14 o 
   1  20   2     1765.83     1795.71    281.33 o 
   4  20   2     9663.85     9910.31   1034.52 o 
   7  20   2      179.90      -30.06    252.12 o 
  10  20   2       77.79      168.20    289.51 o 
 -31  21   2       94.35      238.92    303.89 o 
 -28  21   2     1672.90     1018.11    366.84 o 
 -25  21   2      107.73       73.36    244.96 o 
 -22  21   2     1496.68     1146.43    274.29 o 
 -19  21   2     3391.98     3327.75    336.11 o 
 -16  21   2     3187.25     3797.61    467.41 o 
 -13  21   2        5.06      -49.45    234.77 o 
 -10  21   2     9886.06    10397.59    553.91 o 
  -7  21   2       26.90      108.01    161.01 o 
  -4  21   2       54.98       24.69    239.11 o 
  -1  21   2      663.73      739.20    269.06 o 
   2  21   2      345.06      382.61    308.40 o 
   5  21   2     4257.88     4501.31    546.89 o 
   8  21   2        1.04     -161.67    337.62 o 
  11  21   2     1779.82     2091.83    434.16 o 
 -30  22   2     1203.87      851.58    374.82 o 
 -27  22   2     9797.45    10029.86   1273.78 o 
 -24  22   2     3992.27     4203.06    404.11 o 
 -21  22   2      849.36     1309.43    280.28 o 
 -18  22   2       10.63     -105.43    322.88 o 
 -15  22   2       86.34      144.67    212.22 o 
 -12  22   2     3318.74     2742.07    329.65 o 
  -9  22   2       47.82       24.69    154.17 o 
  -6  22   2     8664.62     7831.31    648.08 o 
  -3  22   2     1539.37     2298.67    349.78 o 
   0  22   2      315.83       39.54    336.05 o 
   3  22   2     3289.73     2675.78    408.43 o 
   6  22   2     1373.57     1391.59    463.42 o 
   9  22   2     8749.73     9208.86    931.17 o 
 -29  23   2      295.75      718.46    403.72 o 
 -26  23   2      102.67      107.51    353.37 o 
 -23  23   2      462.24      418.30    245.78 o 
 -20  23   2    10461.73     9459.09    733.30 o 
 -17  23   2    27834.69    27314.58   3489.04 o 
 -14  23   2     2132.57     1660.37    290.32 o 
 -11  23   2     3484.22     3480.25    335.16 o 
  -8  23   2     2072.78     2691.73    423.82 o 
  -5  23   2       68.21      142.72    237.19 o 
  -2  23   2      604.72      495.99    270.79 o 
   1  23   2     3097.42     3816.92    576.61 o 
   4  23   2      838.26     1063.87    343.30 o 
   7  23   2      482.10      345.61    312.55 o 
 -31  24   2        3.35     -144.07    288.14 o 
 -28  24   2    13377.36    11649.88   1258.56 o 
 -25  24   2       44.37      114.66    232.81 o 
 -22  24   2     6937.26     7500.05    595.66 o 
 -19  24   2    10730.65    11018.79    595.02 o 
 -16  24   2      720.35      454.03    291.18 o 
 -13  24   2    20082.37    20732.60   1449.27 o 
 -10  24   2       15.73       67.56    257.05 o 
  -7  24   2    13412.46    13328.01   1123.41 o 
  -4  24   2      583.23      191.74    278.65 o 
  -1  24   2      239.08       99.57    254.82 o 
   2  24   2      390.42      558.59    376.59 o 
   5  24   2       74.76      216.43    316.65 o 
 -30  25   2      328.34      671.18    346.83 o 
 -27  25   2       66.00      -32.97    293.69 o 
 -24  25   2     2054.52     2081.36    491.15 o 
 -21  25   2     1667.03     1578.49    303.91 o 
 -18  25   2     1982.65     1908.86    348.99 o 
 -15  25   2     1198.50     1127.95    398.57 o 
 -12  25   2      743.38      678.19    237.83 o 
  -9  25   2    11175.26    13195.75   1106.75 o 
  -6  25   2      507.42      508.09    319.88 o 
  -3  25   2     2480.75     2518.49    409.54 o 
   0  25   2     2298.69     2596.90    523.57 o 
   3  25   2       80.17      -65.98    316.73 o 
 -29  26   2     1382.64     1683.35    420.21 o 
 -26  26   2       53.60       85.63    245.14 o 
 -23  26   2       69.58     -116.98    233.95 o 
 -20  26   2      915.14     1170.85    291.52 o 
 -17  26   2     1581.02     1689.58    349.21 o 
 -14  26   2       28.77      -91.89    183.77 o 
 -11  26   2      758.99      959.09    313.86 o 
  -8  26   2      386.53      415.78    319.81 o 
  -5  26   2       33.52        2.60    306.33 o 
  -2  26   2      197.80      274.02    306.98 o 
   1  26   2      927.43      766.59    381.51 o 
   4  26   2     2709.33     4049.42   2988.25 o 
 -28  27   2      343.44      295.62    333.14 o 
 -25  27   2       98.23      -35.74    245.96 o 
 -22  27   2       45.81      -51.12    220.19 o 
 -19  27   2       26.48      104.53    249.33 o 
 -16  27   2     1912.29     2253.48    454.27 o 
 -13  27   2      528.55      604.22    302.26 o 
 -10  27   2     6067.19     6228.49    565.87 o 
  -7  27   2      981.09     1138.61    346.16 o 
  -4  27   2     2909.14     2829.87    469.76 o 
  -1  27   2     1250.15     1572.05    420.89 o 
   2  27   2     2203.68     2080.61    491.88 o 
 -27  28   2        7.40      150.94    313.69 o 
 -24  28   2       27.28      -47.81    261.36 o 
 -21  28   2      442.28      539.31    268.19 o 
 -18  28   2     1765.18     1845.21    593.04 o 
 -15  28   2      746.56      896.58    331.25 o 
 -12  28   2      847.97     1000.83    392.04 o 
  -9  28   2     1105.42      766.72    333.93 o 
  -6  28   2     3140.80     3072.52    546.91 o 
  -3  28   2     1502.03     1963.35    435.14 o 
   0  28   2     3453.08     4425.52    886.24 o 
 -26  29   2       23.79      -72.63    297.46 o 
 -23  29   2     3303.88     3530.10    440.21 o 
 -20  29   2      673.61      851.75    398.19 o 
 -17  29   2       88.34      287.04    294.43 o 
 -14  29   2     1243.31     1662.76    373.41 o 
 -11  29   2     3874.87     3611.32    485.61 o 
  -8  29   2      305.87      173.76    321.76 o 
  -5  29   2        3.33       50.09    306.03 o 
  -2  29   2      101.53     -143.11    286.23 o 
 -25  30   2     1435.61     2000.36    409.25 o 
 -22  30   2     4030.81     4111.92    468.31 o 
 -19  30   2     2017.79     2378.75    433.09 o 
 -16  30   2     2309.91     1780.37    455.91 o 
 -13  30   2      236.80      190.49    285.08 o 
 -10  30   2      180.20      152.60    330.89 o 
  -7  30   2      334.36      383.38    332.74 o 
  -4  30   2      724.00      796.30    458.56 o 
 -24  31   2      278.42      292.05    281.21 o 
 -21  31   2        3.29        0.48    257.12 o 
 -18  31   2     3537.71     3323.53    569.47 o 
 -15  31   2       92.13       67.20    296.82 o 
 -12  31   2     1164.14     1271.18    433.67 o 
  -9  31   2       45.82     -124.01    248.01 o 
 -20  32   2       14.26     -139.72    279.44 o 
 -17  32   2     1802.64     2275.18    439.86 o 
 -14  32   2       35.77      373.59    337.59 o 
 -11  32   2        8.49       98.48    292.62 o 
   1   1   3    44262.73    25960.41    663.94 o 
  -1   2   3    96146.47   130432.41   4894.75 o 
   2   2   3     2964.51     4691.58    349.23 o 
   0   3   3      580.61      770.32     75.62 o 
   3   3   3    13446.78    19209.69    458.43 o 
  -5   4   3    66921.07    71068.19   2010.23 o 
  -2   4   3    14775.58    12690.99    507.38 o 
   1   4   3    10797.53     3672.42    188.60 o 
   4   4   3    19557.02    16593.34    299.99 o 
  -7   5   3      316.59        7.27     53.61 o 
  -4   5   3    61318.23    65309.94   1581.46 o 
  -1   5   3     1342.23     1810.93    126.82 o 
   2   5   3    16814.49    39156.89    618.57 o 
   5   5   3    99558.32   117662.59   1645.18 o 
  -9   6   3    60404.84    72307.63   1379.60 o 
  -6   6   3     8157.82    17209.90    442.80 o 
  -3   6   3    15438.02    31839.91    662.91 o 
   3   6   3      626.91     1457.78    118.38 o 
 -11   7   3   168268.13   154707.63   3411.54 o 
  -8   7   3     3864.34     6717.57    251.97 o 
  -5   7   3    14024.19    20047.59    631.55 o 
  -2   7   3       88.96      223.20     76.12 o 
   1   7   3    92616.02    97745.72   1894.51 o 
   4   7   3     1260.17      465.46    122.79 o 
   7   7   3      490.08      252.76    112.79 o 
 -13   8   3    10260.43    10596.96    456.21 o 
 -10   8   3    26769.06    20024.45    651.61 o 
  -7   8   3      139.30      417.21     95.18 o 
  -1   8   3     1578.20     1030.55    130.36 o 
   2   8   3    23093.39    16057.82    482.24 o 
   5   8   3     4351.88     4758.28    210.80 o 
   8   8   3    15115.00    17580.26   1212.43 o 
 -15   9   3     4796.48     6146.91    288.46 o 
 -12   9   3     1157.06      788.70    122.86 o 
  -9   9   3      387.23       70.28     75.90 o 
  -6   9   3      259.35      312.57     83.19 o 
  -3   9   3      492.41      937.86    227.27 o 
   0   9   3    59879.19    60242.10   1450.40 o 
   3   9   3    18983.80    19749.55    843.43 o 
   6   9   3    21701.09    20883.88    853.53 o 
   9   9   3     7639.36     6015.99    486.95 o 
 -17  10   3    36240.51    40450.05   1538.74 o 
 -11  10   3     3376.90     1233.64    154.37 o 
  -5  10   3    31982.26    21477.29    468.01 o 
   1  10   3    18484.00    22927.46   1028.94 o 
   7  10   3    25389.61    22973.76    549.72 o 
  10  10   3     1379.12     1270.80    295.84 o 
 -19  11   3      412.73      268.26    141.79 o 
 -16  11   3    93679.74    92689.83   6062.91 o 
 -13  11   3     4322.57     3902.44    205.95 o 
 -10  11   3        6.84      318.40     99.96 o 
  -7  11   3      179.67     1203.00    181.04 o 
  -4  11   3   152094.47   170317.42   2851.52 o 
  -1  11   3    19430.74    21934.11    774.18 o 
   2  11   3    96110.64    94417.33   4329.17 o 
   5  11   3     5581.30     4883.82    302.79 o 
   8  11   3        4.25      143.05    167.01 o 
  11  11   3    11051.34    10990.55   1808.76 o 
 -21  12   3     6987.94     7552.94    511.56 o 
 -18  12   3     5215.97     3976.82    443.74 o 
 -15  12   3     7421.99     5767.25    281.20 o 
 -12  12   3    13103.00    14739.92    628.67 o 
  -9  12   3    20131.15    13988.13    401.19 o 
  -3  12   3        4.81       28.20     83.82 o 
   3  12   3     3761.61     4863.66    326.07 o 
   6  12   3     7067.75     7257.28    385.75 o 
   9  12   3      136.49      -79.35    158.70 o 
 -23  13   3     5690.83     4752.99    530.92 o 
 -20  13   3    15145.03    13000.27    804.41 o 
 -17  13   3       11.42      -54.17    108.33 o 
 -14  13   3    11479.10     9887.78    385.91 o 
 -11  13   3    14063.33    12092.03    574.45 o 
  -8  13   3       33.39       -4.62     79.63 o 
  -5  13   3    66537.71    69390.30   4696.23 o 
  -2  13   3    70864.40    65435.82   1651.08 o 
   1  13   3    37025.93    41740.91   1400.98 o 
   4  13   3    13169.86    13640.34    567.62 o 
   7  13   3      356.75      317.73    161.54 o 
  10  13   3     1011.62      963.75    272.96 o 
  13  13   3     2987.79     3818.90    441.41 o 
 -25  14   3      696.91      340.35    248.40 o 
 -22  14   3    16203.95    18338.03   1555.08 o 
 -19  14   3     4687.78     4206.18    315.76 o 
 -16  14   3     9005.96     9630.89    617.35 o 
 -13  14   3     2736.38     2523.82    176.96 o 
 -10  14   3     6640.27     4851.15    395.72 o 
  -7  14   3      626.46      955.60    133.68 o 
  -4  14   3      402.70      975.37    178.79 o 
  -1  14   3     2065.32     1307.67    170.51 o 
   2  14   3    21749.21    22031.01   1789.00 o 
   5  14   3     4322.65     5727.46    395.54 o 
  11  14   3       50.70      276.07    270.12 o 
  14  14   3      190.33       27.65    284.11 o 
 -27  15   3        9.51     -128.53    257.05 o 
 -24  15   3       90.69        0.05    269.21 o 
 -21  15   3    15652.84    15443.15    665.76 o 
 -18  15   3      365.87      395.65    139.72 o 
 -15  15   3      457.43      411.63    145.78 o 
 -12  15   3     4740.33     4835.94    243.61 o 
  -9  15   3    10538.84     9294.85    341.92 o 
  -6  15   3     8679.34     7509.89    283.86 o 
  -3  15   3      708.35       91.09    197.98 o 
   0  15   3       16.01      -59.49    118.97 o 
   3  15   3       19.36       14.76    230.74 o 
   6  15   3    17107.71    16362.88    730.85 o 
   9  15   3     3619.71     3221.23    390.09 o 
  12  15   3     2782.19     3430.26    440.17 o 
  15  15   3       73.40      -13.60    276.90 o 
 -29  16   3     1066.84     1197.27    353.84 o 
 -26  16   3       18.55      -77.78    260.80 o 
 -23  16   3      446.75      600.62    224.25 o 
 -20  16   3     2635.03     2055.94    238.02 o 
 -17  16   3     2865.62     2435.66    223.39 o 
 -11  16   3       83.80       49.31    140.07 o 
  -8  16   3     6903.58     7147.02    343.12 o 
  -5  16   3    18868.64    15756.73    762.77 o 
  -2  16   3    14201.92    14552.43    787.43 o 
   1  16   3    60442.97    56953.12   1456.91 o 
   4  16   3    20428.45    20903.39    971.06 o 
   7  16   3     3626.07     3950.37    474.64 o 
  10  16   3       74.32     -108.76    239.92 o 
  13  16   3      278.17      187.71    287.49 o 
  16  16   3     1153.72      650.32    357.60 o 
 -31  17   3     1264.85     1377.67    389.85 o 
 -28  17   3     4250.28     4282.19    497.41 o 
 -25  17   3     7762.31     7604.79    582.61 o 
 -22  17   3     5275.44     5904.08    429.87 o 
 -19  17   3     6732.96     7411.41    365.58 o 
 -16  17   3    39797.38    34947.14    877.55 o 
 -13  17   3       44.77       74.97    149.04 o 
 -10  17   3    39831.64    36778.58   1462.61 o 
  -7  17   3      244.89      547.70    158.60 o 
  -4  17   3     1582.32     2024.37    319.60 o 
  -1  17   3     1336.85     1419.80    233.91 o 
   2  17   3    66405.55    61810.36   3597.76 o 
   5  17   3     6964.89     6855.89    505.60 o 
   8  17   3      391.79      113.52    222.14 o 
  11  17   3       81.30      171.24    255.97 o 
  14  17   3       76.88       96.60    301.17 o 
 -30  18   3       24.58       27.35    309.19 o 
 -27  18   3     3587.50     3906.93    474.21 o 
 -24  18   3       14.57       80.55    215.74 o 
 -21  18   3    18064.77    18167.26    784.73 o 
 -18  18   3     2446.98     2597.74    294.86 o 
 -15  18   3    13644.48    14528.33    534.03 o 
 -12  18   3      434.45      295.67    197.98 o 
  -9  18   3     6300.54     5677.92    485.64 o 
  -3  18   3       64.44      251.30    160.37 o 
   0  18   3     4970.18     5545.07    611.10 o 
   3  18   3    16034.97    15818.81    744.41 o 
   6  18   3     6302.42     6167.59    836.84 o 
   9  18   3      728.85      817.94    395.84 o 
  12  18   3        3.69       13.11    259.35 o 
 -32  19   3     4817.38     5709.52    606.39 o 
 -29  19   3       16.46       30.05    280.13 o 
 -26  19   3      732.14      594.37    301.98 o 
 -23  19   3     2895.70     3079.31    383.09 o 
 -20  19   3     6316.64     6304.33    445.54 o 
 -17  19   3     6838.39     6510.00    355.54 o 
 -14  19   3     4245.28     4139.12    283.86 o 
 -11  19   3    13346.17    15555.05   2042.68 o 
  -8  19   3     4455.26     4342.80    362.43 o 
  -5  19   3       66.87     -110.72    249.24 o 
  -2  19   3       56.57      -85.51    171.02 o 
   1  19   3    12974.51    12014.74    831.89 o 
   4  19   3      568.02      615.01    260.25 o 
   7  19   3     3533.05     2408.77    388.53 o 
  10  19   3       43.58      114.47    275.90 o 
  13  19   3      412.77       95.25    306.56 o 
 -31  20   3     1400.16     1485.15    403.43 o 
 -28  20   3     1933.61     2080.03    412.70 o 
 -25  20   3     5039.84     5347.87    445.43 o 
 -22  20   3     1339.61     1578.32    283.91 o 
 -19  20   3     2127.52     1845.07    232.97 o 
 -16  20   3      235.72      172.79    218.39 o 
 -13  20   3     2359.38     2375.72    271.68 o 
 -10  20   3     2098.46     1845.42    320.58 o 
  -7  20   3     9085.09     7482.87   1030.32 o 
  -4  20   3    11381.42     9603.64    617.12 o 
  -1  20   3     1459.40     1899.50    325.30 o 
   2  20   3        7.45      -84.41    256.05 o 
   5  20   3     5411.55     5601.13    762.63 o 
   8  20   3     1876.37     1737.30    384.86 o 
  11  20   3       30.22      122.44    327.27 o 
 -30  21   3       42.35      113.01    296.65 o 
 -27  21   3       30.17     -128.89    280.21 o 
 -24  21   3     3875.94     3680.02    378.70 o 
 -21  21   3     5820.40     7132.07    430.95 o 
 -18  21   3       93.32       70.75    183.10 o 
 -15  21   3    31145.85    31806.29   3554.93 o 
 -12  21   3      538.01      361.18    200.98 o 
  -9  21   3     4118.78     3983.01    334.79 o 
  -6  21   3     2202.85     1709.99    257.39 o 
  -3  21   3      906.37     1737.77    328.84 o 
   0  21   3      248.72      284.46    250.90 o 
   3  21   3     3671.58     3212.32    414.84 o 
   6  21   3       38.59      143.35    260.76 o 
   9  21   3       63.50     -139.35    278.70 o 
 -29  22   3     1471.88     1610.51    410.75 o 
 -26  22   3     2234.22     2456.61    484.30 o 
 -23  22   3     1794.28     1369.68    288.12 o 
 -20  22   3      510.21      516.93    309.42 o 
 -17  22   3    10756.02    11825.31    574.73 o 
 -14  22   3    22708.19    19734.96   1390.34 o 
 -11  22   3      190.77      -83.00    166.00 o 
  -5  22   3        4.09     -101.54    203.08 o 
  -2  22   3     2213.71     3107.66    464.19 o 
   1  22   3     9889.57    10556.52    859.90 o 
   4  22   3       11.24      163.33    262.92 o 
   7  22   3     3695.63     4051.17    513.63 o 
 -31  23   3      140.90       48.17    322.99 o 
 -28  23   3     1903.52     2577.95    457.03 o 
 -25  23   3     2558.14     2374.28    343.92 o 
 -22  23   3     6758.92     6888.27    652.88 o 
 -19  23   3    10027.36    10317.33    654.35 o 
 -16  23   3      329.32      236.84    217.70 o 
 -13  23   3     1176.23     1598.58    265.84 o 
 -10  23   3     5283.82     5170.79    439.65 o 
  -7  23   3      365.32     1033.81    289.27 o 
  -4  23   3    11231.80    10546.02    768.37 o 
  -1  23   3       26.09       31.38    247.68 o 
   2  23   3        2.15      144.68    314.85 o 
   5  23   3      645.85      680.71    331.24 o 
   8  23   3      183.03      270.61    297.89 o 
 -30  24   3     3596.19     3582.22    569.44 o 
 -27  24   3     1132.14     1377.96    380.95 o 
 -24  24   3     2762.57     2836.19    370.87 o 
 -21  24   3     4944.40     4705.17    432.41 o 
 -18  24   3     3476.05     3524.13    502.17 o 
 -15  24   3     5398.24     5192.41    412.95 o 
 -12  24   3     9038.45     8070.75    544.86 o 
  -9  24   3     1034.60      799.46    280.20 o 
  -6  24   3      652.16      830.25    434.89 o 
  -3  24   3     1412.65     2043.90    384.89 o 
   0  24   3        5.35      257.81    327.68 o 
   3  24   3    11144.79    13916.49   3162.86 o 
   6  24   3      392.71      151.18    306.25 o 
 -29  25   3      111.23      264.85    347.22 o 
 -26  25   3     3283.22     3522.26    418.94 o 
 -23  25   3      302.96      307.80    253.65 o 
 -20  25   3       16.47       15.86    239.19 o 
 -17  25   3        5.68     -108.17    216.34 o 
 -14  25   3      588.60      472.70    244.37 o 
 -11  25   3     4074.31     4051.39    377.79 o 
  -8  25   3    10753.23    10136.38   1133.36 o 
  -5  25   3     3843.74     3882.64    461.44 o 
  -2  25   3     1084.33     1494.91    360.18 o 
   1  25   3     2672.19     2660.42    469.15 o 
   4  25   3     1388.21     1251.41    451.46 o 
 -28  26   3       24.21      104.26    332.44 o 
 -25  26   3       43.60       45.17    244.81 o 
 -22  26   3      498.60      237.21    421.72 o 
 -19  26   3     8669.12     8346.04    584.92 o 
 -16  26   3      637.13      355.82    441.48 o 
 -13  26   3     4429.83     3507.55    373.48 o 
 -10  26   3     2026.12     1676.57    403.22 o 
  -7  26   3      200.98       27.97    254.05 o 
  -4  26   3     2581.18     2691.70    518.05 o 
  -1  26   3      752.09     1047.10    374.32 o 
   2  26   3     6961.07     7576.79   1232.96 o 
 -27  27   3      218.04      261.25    289.78 o 
 -24  27   3      314.49       90.36    362.29 o 
 -21  27   3      139.68      158.66    241.67 o 
 -18  27   3      294.64       -3.29    288.88 o 
 -15  27   3     7165.11     6919.70    501.96 o 
 -12  27   3      856.45      800.57    315.11 o 
  -9  27   3    13284.35    14697.90   1125.12 o 
  -6  27   3      677.01      436.17    308.71 o 
  -3  27   3      694.62      914.79    364.16 o 
   0  27   3      813.98      801.56    381.07 o 
 -26  28   3      360.39      256.58    280.73 o 
 -23  28   3       57.89        3.70    273.91 o 
 -20  28   3     9576.96    10326.28   1006.22 o 
 -17  28   3     5952.16     6121.00    571.00 o 
 -14  28   3       68.99      331.46    321.79 o 
 -11  28   3     2107.11     2231.20    417.50 o 
  -8  28   3       14.56     -110.51    295.67 o 
  -5  28   3     2996.15     2781.33    465.46 o 
  -2  28   3      143.41      152.91    362.00 o 
 -25  29   3      354.60      502.53    314.79 o 
 -22  29   3       50.15       90.18    249.10 o 
 -19  29   3     2938.13     3192.07    432.74 o 
 -16  29   3      369.91      226.23    286.78 o 
 -13  29   3       36.34       69.02    278.53 o 
 -10  29   3     2918.63     2375.04    493.75 o 
  -7  29   3      320.32      308.12    317.31 o 
  -4  29   3      561.18      621.72    398.51 o 
 -24  30   3        7.40      -79.17    393.06 o 
 -21  30   3      672.91      565.36    300.32 o 
 -18  30   3       26.20       49.73    323.60 o 
 -15  30   3      494.77      462.26    321.81 o 
 -12  30   3     1262.79      795.92    406.14 o 
  -9  30   3     2250.81     2485.36    455.93 o 
  -6  30   3      782.17      550.63    338.22 o 
 -23  31   3      310.15      217.84    269.85 o 
 -20  31   3        4.70      -94.37    241.66 o 
 -17  31   3     1233.47     1209.98    382.03 o 
 -14  31   3     3168.06     3847.12    562.47 o 
 -11  31   3     2783.24     2656.42    469.89 o 
  -8  31   3      604.75      604.62    520.55 o 
 -19  32   3      135.49      490.79    319.73 o 
 -16  32   3      348.47      324.25    314.34 o 
 -13  32   3     1029.90     1116.48    378.27 o 
  -1   1   4    36366.21    47287.24    777.67 o 
  -3   2   4    52885.28    90594.85   1225.90 o 
   0   2   4    19723.72    11043.84    385.21 o 
  -5   3   4    10175.88    24814.34    498.58 o 
  -2   3   4    44661.76    29756.12    978.74 o 
   1   3   4     1250.97     1270.43     86.08 o 
  -7   4   4      300.41      881.33     86.61 o 
  -4   4   4    34538.98    30078.57   2362.27 o 
  -1   4   4    13460.06     6535.04    202.71 o 
  -9   5   4      605.70       18.81     60.40 o 
  -6   5   4    13027.24     9219.67    436.55 o 
  -3   5   4    29915.03    25883.90    838.95 o 
   0   5   4      935.27     1578.14    104.97 o 
   3   5   4    67518.64    59524.98   5293.58 o 
 -11   6   4      114.14      528.47    112.47 o 
  -5   6   4     3257.91     4967.83    204.54 o 
  -2   6   4    50617.63    67285.39   1722.72 o 
   1   6   4    14396.30     7201.57    977.04 o 
   4   6   4    52908.73    51436.94    924.86 o 
 -13   7   4     4535.04     8927.05    329.08 o 
 -10   7   4    16109.02    16380.42    440.54 o 
  -7   7   4      722.12     1838.19    136.30 o 
  -4   7   4    37505.80    43748.00   1002.50 o 
  -1   7   4    46541.34    71776.51   1328.99 o 
   2   7   4      794.83      333.02     79.87 o 
   5   7   4   130880.77   138234.87   2363.05 o 
 -15   8   4    23917.85    28198.99    889.17 o 
  -9   8   4    17293.48    21795.37    565.89 o 
  -3   8   4    19063.82    18138.81    741.85 o 
   0   8   4   132341.17    69635.73   2563.24 o 
   3   8   4    11610.19     9116.48    377.39 o 
   6   8   4     1593.11     2237.97    239.04 o 
 -17   9   4    25180.96    25363.10    603.39 o 
 -14   9   4    84934.04    88074.84   2197.00 o 
 -11   9   4    28364.38    30776.58    643.39 o 
  -8   9   4     3895.18     2338.30    168.60 o 
  -5   9   4     9391.92    13747.39    740.46 o 
  -2   9   4   176994.50   169267.81   2811.30 o 
   1   9   4    11859.66    15494.12    389.05 o 
   4   9   4    31546.88    26461.70    827.59 o 
   7   9   4     2736.46     3373.27    217.73 o 
 -19  10   4     1360.04     1497.06    259.08 o 
 -16  10   4     9611.70    11208.40    988.40 o 
 -13  10   4    76856.59    74973.91   1528.26 o 
  -7  10   4     5279.38     3706.24    177.79 o 
  -4  10   4    44166.40    43977.00   1825.24 o 
  -1  10   4      263.63      450.12    120.19 o 
   2  10   4     9530.75    10796.21    529.63 o 
   5  10   4     1724.97     3495.28    211.65 o 
 -21  11   4     3709.98     4176.59    866.49 o 
 -18  11   4    13259.86    12398.77    633.13 o 
 -15  11   4      946.23      347.38    123.92 o 
 -12  11   4     5680.25     5870.98    284.34 o 
  -9  11   4     9626.70     8310.75    265.08 o 
  -6  11   4    62467.48    70421.79   1316.80 o 
  -3  11   4    59097.29    69965.78   4581.82 o 
   0  11   4     1281.95     1337.27    152.21 o 
   3  11   4    23570.05    25870.01    981.50 o 
   6  11   4     2167.81     2075.44    189.13 o 
   9  11   4     1513.70     1154.02    314.24 o 
 -23  12   4       10.11      -70.30    158.41 o 
 -20  12   4     2049.75     1774.31    203.25 o 
 -17  12   4    19526.69    22189.60    800.41 o 
 -14  12   4     9519.54    10821.55    611.10 o 
 -11  12   4      357.61       29.17     98.72 o 
  -8  12   4     5383.94     5021.38    256.75 o 
  -5  12   4     3883.87     2276.48    322.24 o 
  -2  12   4     3672.24     3516.59    329.93 o 
   1  12   4     2805.82     2363.40    229.67 o 
   4  12   4     1970.11     1567.81    186.80 o 
   7  12   4    22102.44    16021.18   2796.55 o 
  10  12   4    14727.96    16254.89    725.72 o 
 -25  13   4      321.29      271.32    276.97 o 
 -22  13   4     3811.09     3956.26    345.29 o 
 -19  13   4     7892.58     7587.68    377.58 o 
 -16  13   4      816.51      541.20    148.54 o 
 -13  13   4     8138.57    10620.43    461.28 o 
 -10  13   4     1505.76     2580.03    199.02 o 
  -7  13   4    52905.12    62338.95   2535.66 o 
  -4  13   4    82224.18    81583.25   1527.55 o 
  -1  13   4    15142.91    12131.19    635.83 o 
   2  13   4    20513.45    17003.75   2658.14 o 
   5  13   4    17419.65    17129.32    652.98 o 
   8  13   4     9765.82     9754.08    475.45 o 
  11  13   4    17451.89    17467.37   2187.65 o 
 -27  14   4     4068.16     3830.91    458.42 o 
 -24  14   4      615.53      415.61    285.16 o 
 -21  14   4     2002.00     1987.83    215.92 o 
 -18  14   4      550.07       15.14    168.03 o 
 -15  14   4     8829.91     6383.04    376.26 o 
 -12  14   4     1720.31      616.02    189.50 o 
  -9  14   4     1528.12      981.95    170.12 o 
  -6  14   4     2761.53     1966.22    269.16 o 
  -3  14   4     6368.00     9871.21   1640.19 o 
   3  14   4       84.95       76.17    131.91 o 
   6  14   4    21750.66    19596.47    894.27 o 
   9  14   4       34.11      -34.17    196.93 o 
  12  14   4      235.30      425.55    300.28 o 
 -29  15   4      460.69      730.08    367.73 o 
 -26  15   4       18.35       48.02    237.38 o 
 -23  15   4    12219.02    12215.44    707.61 o 
 -20  15   4     2619.73     2954.51    244.25 o 
 -17  15   4     2026.37     2217.75    192.64 o 
 -14  15   4    40650.38    41964.38    960.65 o 
 -11  15   4    31617.84    28216.91   1118.55 o 
  -8  15   4    82195.72    81990.70   1571.34 o 
  -5  15   4    16402.61    19489.25   1019.95 o 
  -2  15   4     3468.46     4082.54    334.13 o 
   1  15   4     9773.79     9875.15    647.20 o 
   4  15   4    11031.95    10968.54    483.18 o 
   7  15   4      261.28      555.61    236.04 o 
  10  15   4     1443.04     1390.29    310.97 o 
  13  15   4     3779.76     3850.19    472.97 o 
 -31  16   4        7.92       62.42    291.93 o 
 -28  16   4       11.20      151.29    295.84 o 
 -25  16   4     8367.49     8738.63    860.71 o 
 -22  16   4    25612.41    25484.61   4154.55 o 
 -19  16   4     2634.16     1932.37    214.12 o 
 -16  16   4    33152.73    34436.84   1143.68 o 
 -13  16   4     5876.45     5424.82    354.62 o 
 -10  16   4     3778.10     3053.96    328.36 o 
  -7  16   4    33393.54    32525.43   3047.36 o 
  -4  16   4     7493.74    12546.03   1027.93 o 
  -1  16   4     1694.72     1287.82    365.33 o 
   2  16   4      137.51      383.58    190.28 o 
   5  16   4     2421.41     2334.10    322.60 o 
   8  16   4       67.30      -48.75    254.43 o 
  11  16   4     1579.96     1651.08    402.53 o 
  14  16   4     3159.48     3113.79    464.19 o 
 -30  17   4      240.54       41.00    280.48 o 
 -27  17   4       22.59     -131.81    263.63 o 
 -24  17   4      373.18      201.26    319.81 o 
 -21  17   4     1619.29     1826.85    237.48 o 
 -18  17   4     9034.47     8754.53    530.54 o 
 -15  17   4     1828.17     2117.10    235.57 o 
 -12  17   4     7890.02     5891.08    334.71 o 
  -9  17   4      203.52      150.18    164.51 o 
  -6  17   4       40.83       17.83    137.73 o 
  -3  17   4    10861.30    15987.91   1558.37 o 
   0  17   4     3660.54     3693.09    339.58 o 
   3  17   4      484.41      895.53    264.55 o 
   6  17   4     1001.10      637.33    248.21 o 
   9  17   4       28.65      209.24    254.05 o 
  12  17   4      524.82      568.10    304.96 o 
  15  17   4       24.73      330.16    348.26 o 
 -32  18   4       12.42      -11.32    307.16 o 
 -29  18   4     2044.32     2433.46    424.24 o 
 -26  18   4     5204.75     5744.76    632.39 o 
 -23  18   4     1963.00     1996.52    297.90 o 
 -20  18   4        4.30      -88.83    181.52 o 
 -17  18   4     2477.78     2466.07    235.75 o 
 -14  18   4      257.01      343.96    208.28 o 
 -11  18   4      326.78      241.76    131.39 o 
  -8  18   4     5592.54     5188.17    329.25 o 
  -5  18   4    17498.87    17264.99   2002.20 o 
  -2  18   4    11690.45    13297.21   1133.36 o 
   1  18   4    53871.42    53614.21   1448.85 o 
   4  18   4      224.23      331.53    230.93 o 
   7  18   4     3754.25     3194.99    414.49 o 
  10  18   4       82.87      294.76    304.52 o 
  13  18   4     2574.70     2251.52    428.04 o 
 -31  19   4       50.08      -63.31    276.41 o 
 -28  19   4       43.81     -121.67    243.34 o 
 -25  19   4      265.91      113.53    238.86 o 
 -22  19   4       96.14       29.96    152.65 o 
 -19  19   4     3008.23     2687.74    259.87 o 
 -16  19   4     8884.90     9642.13    386.14 o 
 -13  19   4       73.07      217.68    133.02 o 
 -10  19   4    15754.30    13534.60    512.57 o 
  -7  19   4      374.10      213.32    162.70 o 
  -4  19   4      236.23      215.14    172.93 o 
  -1  19   4     1836.81     1942.78    288.82 o 
   2  19   4      805.66      411.63    237.15 o 
   5  19   4       36.83     -105.79    211.59 o 
   8  19   4     4582.11     4147.93    471.86 o 
  11  19   4     3507.87     3410.04    483.44 o 
 -30  20   4       66.34       31.02    292.31 o 
 -27  20   4     5292.11     5756.58    562.78 o 
 -24  20   4        5.37       -2.96    283.92 o 
 -21  20   4     2643.54     2510.87    259.40 o 
 -18  20   4     6623.06     5823.91    505.60 o 
 -15  20   4      235.14      218.16    146.08 o 
 -12  20   4      937.07      381.28    165.60 o 
  -9  20   4     2252.92     2051.65    255.25 o 
  -3  20   4    15707.34    18250.87   3063.94 o 
   0  20   4      704.71      487.61    382.18 o 
   3  20   4      620.54      620.00    270.81 o 
   6  20   4      896.42      803.36    308.52 o 
   9  20   4       32.42     -128.63    257.26 o 
 -29  21   4        8.97     -100.42    302.32 o 
 -26  21   4      593.50      732.14    389.14 o 
 -23  21   4    11134.09    10190.53    515.03 o 
 -20  21   4      570.73      446.54    226.70 o 
 -17  21   4    10575.80     9917.58    534.51 o 
 -14  21   4     4846.79     5491.10    370.77 o 
 -11  21   4      365.88      567.24    195.83 o 
  -8  21   4      562.00      961.56    243.19 o 
  -5  21   4    16250.03    15727.31   1268.44 o 
  -2  21   4       37.88     -109.98    219.95 o 
   1  21   4     1403.70     2094.25    478.09 o 
   4  21   4      562.53      420.15    272.38 o 
   7  21   4     3260.48     3073.93    451.94 o 
  10  21   4       57.33       -9.69    287.35 o 
 -31  22   4     1187.72      940.49    376.34 o 
 -28  22   4     6775.73     7719.30    665.76 o 
 -25  22   4      551.29      407.25    245.50 o 
 -22  22   4     2857.92     2643.35    284.41 o 
 -19  22   4     7630.68     6836.73    363.06 o 
 -16  22   4    13832.18    13670.01    481.14 o 
 -13  22   4     4021.17     3337.77    323.11 o 
 -10  22   4       25.89       98.84    182.61 o 
  -7  22   4     2474.76     3107.63    316.30 o 
  -4  22   4       24.66      240.68    262.53 o 
  -1  22   4      101.08      254.33    249.82 o 
   2  22   4     4438.82     5694.73    536.22 o 
   5  22   4     2070.50     1929.08    394.66 o 
   8  22   4     3789.37     3955.91    510.72 o 
 -30  23   4      553.48      667.88    337.79 o 
 -27  23   4      743.17      977.77    349.36 o 
 -24  23   4      741.08      933.21    550.21 o 
 -21  23   4      302.09      361.67    194.91 o 
 -18  23   4     1145.46      983.77    226.69 o 
 -15  23   4     4732.86     5000.75    360.96 o 
 -12  23   4     6610.12     5994.43    501.64 o 
  -9  23   4        7.26      -82.85    165.69 o 
  -6  23   4      273.95      217.22    265.93 o 
  -3  23   4       31.42     -107.38    214.76 o 
   0  23   4       98.84       71.93    251.85 o 
   3  23   4     5664.00     6322.02   1011.76 o 
   6  23   4       75.78      179.71    293.97 o 
 -29  24   4      367.21      118.76    309.92 o 
 -26  24   4      120.96     -104.97    325.24 o 
 -23  24   4      123.54       83.99    215.92 o 
 -20  24   4       86.67      -23.60    242.53 o 
 -17  24   4     8716.96     8583.27    502.50 o 
 -14  24   4     2030.09     1797.32    285.80 o 
 -11  24   4     7789.52     7554.33    475.86 o 
  -8  24   4       13.96       34.05    183.06 o 
  -5  24   4      543.89      436.70    267.77 o 
  -2  24   4     1253.42      857.62    360.21 o 
   1  24   4    19880.07    21027.84   5063.88 o 
   4  24   4      174.00      557.85    374.26 o 
 -28  25   4       20.27      -57.46    290.58 o 
 -25  25   4     3300.71     3315.87    402.07 o 
 -22  25   4       84.07       17.78    312.88 o 
 -19  25   4     3623.45     3744.21    396.58 o 
 -16  25   4     4284.50     4480.02    446.94 o 
 -13  25   4     2640.66     2795.65    339.67 o 
 -10  25   4    26507.10    26134.34   1065.71 o 
  -7  25   4     1612.48     1481.55    340.46 o 
  -4  25   4     3727.90     4373.64    573.72 o 
  -1  25   4       62.12       47.88    279.48 o 
   2  25   4     1327.77     1207.44    411.59 o 
   5  25   4     2740.77     4444.08   3321.01 o 
 -27  26   4      231.09      282.17    270.68 o 
 -24  26   4      168.09      410.86    265.08 o 
 -21  26   4     5708.61     5819.09    478.01 o 
 -18  26   4      539.23      463.96    265.63 o 
 -15  26   4     3294.99     2832.96    349.72 o 
 -12  26   4       86.04        2.18    219.23 o 
  -9  26   4      283.04      441.92    290.39 o 
  -6  26   4       28.79     -123.32    246.64 o 
  -3  26   4     3597.08     3248.14    464.96 o 
   0  26   4     2487.05     2785.73    534.31 o 
   3  26   4        6.34     -127.45    332.60 o 
 -26  27   4      761.46      932.23    317.82 o 
 -23  27   4       17.96     -118.31    236.61 o 
 -20  27   4      205.59      219.49    246.03 o 
 -17  27   4     9641.68    10395.64    678.47 o 
 -14  27   4       78.26      -47.04    212.54 o 
 -11  27   4    11982.50    12193.86   1715.50 o 
  -8  27   4       73.68     -134.58    269.16 o 
  -5  27   4       57.49     -134.55    269.09 o 
  -2  27   4     1085.20     1404.12    400.54 o 
   1  27   4      408.31      733.81    358.49 o 
 -25  28   4       31.65      414.47    279.00 o 
 -22  28   4     2087.52     1820.72    472.49 o 
 -19  28   4      176.73       29.91    239.15 o 
 -16  28   4     1423.81     1073.17    289.96 o 
 -13  28   4      913.54     1064.60    342.47 o 
 -10  28   4     1193.77     1516.89    381.89 o 
  -7  28   4       71.96     -107.53    264.65 o 
  -4  28   4     2625.57     3001.53    549.34 o 
  -1  28   4        7.56      230.14    301.84 o 
 -24  29   4       94.17      182.38    284.72 o 
 -21  29   4      521.36      417.23    284.65 o 
 -18  29   4       69.46       52.31    302.75 o 
 -15  29   4     3935.88     3666.45    485.16 o 
 -12  29   4        4.24     -119.24    273.57 o 
  -9  29   4      153.78     -139.01    278.03 o 
  -6  29   4      153.00      154.04    315.47 o 
  -3  29   4       17.49       16.87    289.16 o 
 -23  30   4        6.26       27.20    227.54 o 
 -20  30   4     4186.19     4762.27    491.07 o 
 -17  30   4      940.72      910.03    326.56 o 
 -14  30   4     1050.78     1163.56    366.68 o 
 -11  30   4     1573.88     1847.86    423.34 o 
  -8  30   4       49.10      216.29    311.59 o 
  -5  30   4     3524.24     4332.40   1505.66 o 
 -22  31   4     3291.46     4136.73    473.67 o 
 -19  31   4     2604.08     2333.46    405.15 o 
 -16  31   4     3631.33     4121.50    538.15 o 
 -13  31   4       68.41      135.07    308.08 o 
 -10  31   4       42.44      129.34    292.46 o 
 -18  32   4      134.49      140.66    337.52 o 
 -15  32   4     6032.61     6402.36   1044.67 o 
   0   1   5     8412.20     9323.14    235.17 o 
  -2   2   5     3516.05    14397.77    423.92 o 
   1   2   5   158012.30   179576.97   2298.03 o 
  -4   3   5     5692.88     5809.04    140.79 o 
  -1   3   5     3649.62    10907.27    285.72 o 
   2   3   5    31482.49    50632.63    827.90 o 
  -6   4   5    17148.18    23146.68   1714.53 o 
  -3   4   5      292.57     1863.74     87.54 o 
   0   4   5   180499.86   204703.56   4587.82 o 
   3   4   5    82538.93    92739.43   1438.39 o 
  -8   5   5     2674.56     2652.75    129.13 o 
  -5   5   5      161.60      330.53     50.79 o 
  -2   5   5     4128.98     2260.98    102.31 o 
   1   5   5      707.85      234.20     59.50 o 
   4   5   5    57538.04    59463.21   1167.72 o 
 -10   6   5    24992.48    27432.27    690.78 o 
  -7   6   5    10524.02    19662.54    447.15 o 
  -1   6   5    46313.54    32823.46    835.05 o 
   5   6   5     3503.51     2573.72    185.93 o 
 -12   7   5    56738.82    61136.83    830.01 o 
  -9   7   5      526.94      242.49     87.14 o 
  -6   7   5    30685.88    29694.29    991.27 o 
  -3   7   5    58395.77    58124.52   1742.83 o 
   0   7   5      569.80      946.57     91.07 o 
   3   7   5   260374.11   252273.13  36529.68 o 
   6   7   5     8089.22     8835.50    282.37 o 
 -11   8   5     6000.88     3386.92    135.70 o 
  -8   8   5    46617.01    44052.20   1063.31 o 
  -5   8   5     6217.89    12616.95    412.81 o 
  -2   8   5    28205.37    37528.55    786.15 o 
   1   8   5    28786.96    18505.82   2631.80 o 
   4   8   5      296.24      896.15    217.45 o 
   7   8   5    55255.52    55802.52   1026.81 o 
 -16   9   5     3743.30     3733.31    293.97 o 
 -13   9   5    16276.45    16636.33    411.13 o 
 -10   9   5    30230.72    34552.17    741.08 o 
  -7   9   5     1152.17      293.26     91.17 o 
  -4   9   5   128215.48   138393.72   2344.44 o 
  -1   9   5     2394.13     4432.08    177.48 o 
   2   9   5     2117.70     2827.54    182.62 o 
   5   9   5     3009.27     2957.99    193.88 o 
   8   9   5     3558.00     3871.47    240.81 o 
 -15  10   5    50567.80    55877.45   1249.14 o 
  -9  10   5      204.09      373.44    112.34 o 
  -6  10   5    51503.71    58363.03   1530.16 o 
  -3  10   5    15250.11    15327.94    426.98 o 
   0  10   5     3190.71     3446.20    474.43 o 
   3  10   5     1911.13     1010.90    167.21 o 
   6  10   5      826.86      587.47    133.15 o 
   9  10   5    12120.98     9094.34    387.24 o 
 -20  11   5      282.44      222.92    127.61 o 
 -17  11   5     2209.17     1966.79    202.90 o 
 -14  11   5       60.47      117.70    109.03 o 
 -11  11   5    12025.86    10257.79    305.78 o 
  -8  11   5    24333.29    25718.52   1142.95 o 
  -5  11   5       30.39      637.28    126.12 o 
  -2  11   5   107769.59   104279.35   2168.47 o 
   1  11   5     4119.59     5958.52    259.27 o 
   4  11   5      461.43      546.14    164.59 o 
   7  11   5    10159.11     9034.35    444.71 o 
  10  11   5     1870.82     2363.81    270.41 o 
 -22  12   5      155.29      140.56    192.58 o 
 -19  12   5      127.54      381.26    137.83 o 
 -16  12   5      138.64      175.33    156.69 o 
 -13  12   5    11522.78     9208.80    403.61 o 
  -7  12   5      318.46      -16.53     97.66 o 
  -4  12   5    34352.06    33023.26   1104.70 o 
  -1  12   5    18471.81    15514.34    422.70 o 
   2  12   5     1921.98      649.75    194.20 o 
   5  12   5     9422.81     8912.38    364.91 o 
   8  12   5        7.46       84.04    163.50 o 
  11  12   5      538.01      745.35    230.82 o 
 -24  13   5    15589.25    15616.22    647.40 o 
 -21  13   5      238.72      412.91    161.55 o 
 -18  13   5      656.28      307.60    156.16 o 
 -15  13   5    17279.34    18203.32    552.74 o 
 -12  13   5    15046.27    15526.49    486.31 o 
  -9  13   5    62918.05    62867.16   2678.95 o 
  -6  13   5     7325.13     6451.98    309.04 o 
  -3  13   5    30221.46    29706.47   1196.35 o 
   0  13   5        7.07      -48.61     97.22 o 
   3  13   5     8104.21     7248.29    545.68 o 
   6  13   5      319.52      486.58    135.36 o 
   9  13   5      389.22      291.12    159.05 o 
  12  13   5     3094.02     3620.06    579.91 o 
 -26  14   5     2941.86     3431.18    424.09 o 
 -23  14   5     1130.64      855.04    234.45 o 
 -20  14   5    11012.28     9963.95    546.87 o 
 -17  14   5     3631.90     3322.77    221.17 o 
 -14  14   5     6540.11     7836.66    562.88 o 
 -11  14   5    22907.45    23762.42   1278.26 o 
  -5  14   5    12915.46    12108.78   1765.33 o 
  -2  14   5    19896.51    20171.27    832.07 o 
   1  14   5    12833.48    12517.78    533.38 o 
   4  14   5      166.70      -41.81    108.49 o 
   7  14   5      156.94       50.64    118.02 o 
  10  14   5     1519.03     1201.26    299.07 o 
  13  14   5      635.70      631.07    325.75 o 
 -28  15   5      427.59      398.77    293.27 o 
 -25  15   5     2064.58     1925.70    407.67 o 
 -22  15   5     1535.27     1055.46    234.87 o 
 -19  15   5     1174.87      883.37    186.57 o 
 -16  15   5     4994.93     3715.02    233.80 o 
 -13  15   5     8773.93     9225.09    332.10 o 
 -10  15   5      147.69      387.78    135.13 o 
  -7  15   5    18981.35    22077.46   1448.28 o 
  -4  15   5     5642.89     6157.93    297.25 o 
  -1  15   5      777.96     1160.74    182.67 o 
   2  15   5      593.83     1186.23    200.99 o 
   5  15   5      705.67      282.80    136.16 o 
   8  15   5     3503.17     3618.03    493.75 o 
  11  15   5     1933.14     1715.75    340.98 o 
  14  15   5      205.70      102.02    266.78 o 
 -30  16   5     3884.05     3955.17    502.86 o 
 -27  16   5      471.75     1175.48    322.21 o 
 -24  16   5     1547.63     1143.03    282.86 o 
 -21  16   5     7554.09     8374.77    584.49 o 
 -18  16   5     1599.54     1314.47    270.25 o 
 -15  16   5      454.45      516.07    135.41 o 
 -12  16   5     4487.71     4535.18    254.20 o 
  -9  16   5    17386.73    22257.89   1581.65 o 
  -3  16   5     1619.42     1315.42    174.44 o 
   3  16   5      113.20       29.35    107.32 o 
   6  16   5     3987.71     4286.25    477.43 o 
   9  16   5     2433.95     2165.65    412.33 o 
  12  16   5      284.61      560.51    294.39 o 
  15  16   5     3140.92     3921.90    512.20 o 
 -29  17   5      631.90      754.21    327.90 o 
 -26  17   5       15.75       73.14    319.63 o 
 -23  17   5      144.92       -5.10    205.41 o 
 -20  17   5      911.63      874.14    184.78 o 
 -17  17   5     2487.56     2619.93    223.77 o 
 -14  17   5     2502.24     1240.47    197.52 o 
 -11  17   5     4248.61     4083.07    292.34 o 
  -8  17   5       84.74       50.75    124.39 o 
  -5  17   5     1004.12     1202.60    176.92 o 
  -2  17   5    60126.41    59670.14   1714.03 o 
   1  17   5     3217.91     3123.61    385.11 o 
   4  17   5     8513.15     8379.87    516.65 o 
   7  17   5       99.78      128.03    217.35 o 
  10  17   5      108.80       46.96    241.04 o 
  13  17   5      563.05      905.85    343.76 o 
 -31  18   5       13.94      -19.33    287.10 o 
 -28  18   5      174.58       36.00    286.52 o 
 -25  18   5     4710.46     4111.47    402.43 o 
 -22  18   5     2671.65     2363.36    306.74 o 
 -19  18   5      907.09      743.26    168.40 o 
 -16  18   5    23860.60    22059.23    907.22 o 
 -13  18   5    15918.11    14429.05    637.99 o 
 -10  18   5       33.95      114.69    133.70 o 
  -7  18   5     9757.81     8233.27    898.46 o 
  -4  18   5     3716.25     3838.99    356.09 o 
  -1  18   5    10693.47    10036.21    939.47 o 
   2  18   5     8396.24     7963.41    588.29 o 
   5  18   5     2966.59     3234.81    464.55 o 
   8  18   5     2166.75     1848.56    350.55 o 
  11  18   5      509.07      691.46    319.73 o 
 -30  19   5      353.94      586.37    312.88 o 
 -27  19   5      312.58      692.45    311.64 o 
 -24  19   5    10870.59    11256.11    856.25 o 
 -21  19   5     2429.16     2468.79    256.44 o 
 -18  19   5    21934.22    23053.78    609.74 o 
 -15  19   5       31.09      -74.52    149.04 o 
 -12  19   5       29.14      -53.40    133.43 o 
  -9  19   5     2488.60     3700.29    269.45 o 
  -6  19   5     1469.38     1577.70    263.09 o 
  -3  19   5     2377.67     2279.27    343.16 o 
   0  19   5    18640.94    19766.55   1632.00 o 
   3  19   5    11012.59    10881.96    628.22 o 
   6  19   5     2765.85     2976.73    399.74 o 
   9  19   5     2932.15     2227.28    399.73 o 
  12  19   5       68.06       33.85    277.38 o 
 -29  20   5     1907.77     1580.75    391.36 o 
 -26  20   5      857.43      965.12    310.64 o 
 -23  20   5      397.56       85.03    174.81 o 
 -20  20   5     6536.07     5421.05    431.50 o 
 -17  20   5        1.79       31.57    138.56 o 
 -14  20   5    16805.83    16748.43   1625.40 o 
 -11  20   5     2484.08     3477.81    253.97 o 
  -8  20   5     4471.00     4347.70    388.18 o 
  -5  20   5    10940.86    11089.71   1143.07 o 
  -2  20   5    12752.13    12177.03   1041.11 o 
   1  20   5     3055.57     3348.06    462.99 o 
   4  20   5     1277.92     1111.89    304.38 o 
   7  20   5     2175.58     2080.82    387.23 o 
  10  20   5     4921.90     4672.27    532.77 o 
 -31  21   5      492.78      905.11    360.71 o 
 -28  21   5      200.42      112.42    289.97 o 
 -25  21   5     3037.96     2794.03    405.22 o 
 -22  21   5        3.81        7.28    163.71 o 
 -19  21   5     2296.85     1747.13    222.41 o 
 -16  21   5      385.04      236.87    152.57 o 
 -13  21   5     9325.74    11684.97    855.98 o 
 -10  21   5     6811.63     7932.41    509.75 o 
  -7  21   5     3189.60     3569.64    322.95 o 
  -4  21   5     1712.17     1556.72    253.74 o 
  -1  21   5      946.31     1042.00    290.86 o 
   2  21   5      269.92      280.02    288.00 o 
   5  21   5      106.43       26.57    256.26 o 
   8  21   5      260.07      202.61    304.88 o 
 -30  22   5       29.06      -85.37    303.81 o 
 -27  22   5      470.54      499.36    276.38 o 
 -24  22   5     2814.99     2882.85    359.95 o 
 -21  22   5        4.10      -47.35    169.36 o 
 -18  22   5     1213.01     1123.52    231.61 o 
 -15  22   5       79.39      -67.33    134.65 o 
 -12  22   5     6209.54     5315.60    623.81 o 
  -9  22   5      758.18      489.33    198.84 o 
  -6  22   5     2197.60     2294.66    317.23 o 
  -3  22   5     3140.90     2319.33    352.79 o 
   0  22   5     2083.51     1902.79    417.81 o 
   3  22   5    11062.35    10751.36    819.69 o 
   6  22   5     1812.45     1588.47    377.83 o 
 -29  23   5      328.23      377.24    369.61 o 
 -26  23   5      342.47      295.00    356.86 o 
 -23  23   5     3515.99     3088.94    337.31 o 
 -20  23   5     1269.86     1373.34    261.71 o 
 -17  23   5      192.49      407.18    209.27 o 
 -14  23   5       65.49       50.85    166.69 o 
 -11  23   5     8043.03     8660.94    491.08 o 
  -8  23   5    24540.47    23559.91    904.11 o 
  -5  23   5     9456.63    10467.74    794.57 o 
  -2  23   5      952.94      855.59    341.87 o 
   1  23   5     2495.54     2942.02    433.81 o 
   4  23   5     4943.22     5723.85    674.45 o 
   7  23   5      663.95      614.38    337.84 o 
 -28  24   5      663.95      758.16    393.99 o 
 -25  24   5     1181.53     1076.05    301.49 o 
 -22  24   5       18.91     -113.90    227.79 o 
 -19  24   5     5884.34     5578.26    353.09 o 
 -16  24   5      981.30      705.06    448.07 o 
 -13  24   5      219.26      177.06    182.95 o 
 -10  24   5      904.82     1097.68    279.87 o 
  -7  24   5    13143.21    13750.75    744.38 o 
  -4  24   5     1758.82     1697.35    407.93 o 
  -1  24   5       14.30     -129.35    283.98 o 
   2  24   5      283.69      -55.36    299.06 o 
   5  24   5       90.73       18.13    290.44 o 
 -27  25   5     1410.19     1609.24    348.30 o 
 -24  25   5      399.74      381.87    218.03 o 
 -21  25   5     1217.30     1468.26    260.22 o 
 -18  25   5     5037.83     5432.57    437.69 o 
 -15  25   5     4311.19     3930.00    350.52 o 
 -12  25   5     1599.48     1373.22    300.35 o 
  -9  25   5    10221.82    11400.87    781.79 o 
  -6  25   5     3640.10     3582.55    440.95 o 
  -3  25   5      669.38      682.23    308.31 o 
   0  25   5      415.95      478.66    360.82 o 
   3  25   5       40.21      -67.76    326.65 o 
 -26  26   5     1330.89     1201.53    471.59 o 
 -23  26   5     1503.83     1170.79    316.19 o 
 -20  26   5     1044.05      907.20    279.92 o 
 -17  26   5      113.65       42.06    191.89 o 
 -14  26   5     6623.23     5949.44    510.78 o 
 -11  26   5        1.04      -98.47    196.94 o 
  -8  26   5      544.97      464.24    316.62 o 
  -5  26   5      395.60      364.34    287.71 o 
  -2  26   5      690.67      670.43    328.72 o 
   1  26   5     4566.13     5080.96   1064.03 o 
 -28  27   5      209.59      504.05    415.03 o 
 -25  27   5        3.30      190.10    261.46 o 
 -22  27   5      131.77      156.11    261.07 o 
 -19  27   5      589.68      522.71    233.23 o 
 -16  27   5     1071.80      844.57    247.29 o 
 -13  27   5     1267.66     1653.81    307.91 o 
 -10  27   5     2084.99     1807.68    376.13 o 
  -7  27   5     3155.10     2757.90    434.45 o 
  -4  27   5       63.68      -62.20    266.73 o 
  -1  27   5      579.95      509.50    341.38 o 
 -27  28   5     1279.25     1623.99    369.75 o 
 -24  28   5      349.82      486.74    338.38 o 
 -21  28   5     2751.88     3190.81    407.21 o 
 -18  28   5       40.94      -47.41    246.46 o 
 -15  28   5     2947.53     2597.48    336.31 o 
 -12  28   5     5121.98     4832.00    601.11 o 
  -9  28   5      961.43      323.16    304.57 o 
  -6  28   5     4587.69     3505.51    557.03 o 
  -3  28   5      492.50      497.11    339.06 o 
 -23  29   5     1225.04     1163.61    355.72 o 
 -20  29   5      216.62      334.07    260.18 o 
 -17  29   5     9094.36     8644.31    537.01 o 
 -14  29   5      322.39      317.58    291.87 o 
 -11  29   5      349.63      362.19    318.00 o 
  -8  29   5     2811.99     2363.85    503.44 o 
  -5  29   5     1302.71     1527.31    402.70 o 
 -22  30   5     1067.78      787.45    295.74 o 
 -19  30   5     2653.28     2111.84    382.98 o 
 -16  30   5      388.16      526.83    287.71 o 
 -13  30   5     2753.27     2661.95    449.45 o 
 -10  30   5      336.83      375.55    347.10 o 
  -7  30   5      113.71     -140.35    280.71 o 
 -21  31   5      195.08       53.47    247.88 o 
 -18  31   5      158.20      349.87    337.59 o 
 -15  31   5      634.82      279.04    294.48 o 
 -12  31   5      532.35      403.99    323.10 o 
   1   1   6      540.44      197.35     47.40 o 
  -1   2   6    60884.91    80474.55   1697.02 o 
   2   2   6    35012.40    51111.23    770.26 o 
  -3   3   6       90.67      154.06     80.84 o 
   0   3   6      921.43      405.72     58.68 o 
   3   3   6    83422.50    99107.34   1300.53 o 
  -5   4   6    43937.70    39244.22    531.05 o 
   1   4   6    15589.87     6524.29    167.45 o 
  -7   5   6    56032.01    75498.33   1210.75 o 
  -4   5   6     4474.63     6461.17    194.38 o 
  -1   5   6    76503.77    93789.58   1452.71 o 
   2   5   6   108265.39   104080.34   1628.54 o 
   5   5   6   144577.06   152381.70   2245.98 o 
  -9   6   6    29271.55    27641.55    551.33 o 
  -6   6   6      551.42      128.43     75.78 o 
  -3   6   6    68824.96    73707.76    972.65 o 
   3   6   6     6778.12     6294.26    229.76 o 
   6   6   6    48254.13    43232.42    788.44 o 
 -11   7   6     4315.82     4840.94    226.89 o 
  -8   7   6    49671.35    60019.80    906.64 o 
  -5   7   6    12832.89     7299.83    222.26 o 
  -2   7   6   112133.03   122777.52   1865.11 o 
   1   7   6    68119.30    91643.52   1464.73 o 
   4   7   6    13979.22    16075.88    374.21 o 
   7   7   6       24.41       48.61     83.16 o 
 -13   8   6    54097.62    55259.86   1002.05 o 
 -10   8   6    25444.57    26228.15    539.60 o 
  -7   8   6      106.21      514.73     88.47 o 
  -4   8   6     3711.50     4460.99    322.50 o 
  -1   8   6    42064.34    67494.88   1833.69 o 
   2   8   6     1256.20     1525.91    175.52 o 
   5   8   6     1173.25     1691.54    143.72 o 
 -15   9   6    28194.65    31691.66    766.18 o 
 -12   9   6     3215.36     2372.66    164.59 o 
  -9   9   6     5987.13     5143.39    188.14 o 
  -6   9   6    14563.42    15227.36    304.86 o 
  -3   9   6   129295.17   151304.09   6176.21 o 
   0   9   6     4554.73     3827.24    198.37 o 
   3   9   6      560.26      203.18     84.06 o 
   6   9   6      843.18      486.35    111.25 o 
   9   9   6      722.18      421.52    129.69 o 
 -17  10   6      317.79      264.32    112.15 o 
 -14  10   6    40974.13    41756.25   1431.47 o 
 -11  10   6      280.02      -38.96     77.92 o 
  -5  10   6     1897.72     2240.96    128.40 o 
  -2  10   6     6478.44     6747.94    406.89 o 
   1  10   6     6775.82     4048.30    216.31 o 
   4  10   6    11319.75    13647.19    623.32 o 
   7  10   6    13636.22    11281.57    425.05 o 
  10  10   6    12753.53    13969.32   1219.02 o 
 -19  11   6      699.75      756.13    163.84 o 
 -16  11   6     1924.44     2132.29    214.09 o 
 -13  11   6     4518.66     4794.49    234.52 o 
 -10  11   6   122203.57   113232.25   2019.23 o 
  -7  11   6     2145.82     2852.47    205.89 o 
  -4  11   6   135364.55   127699.50   2006.10 o 
  -1  11   6     2997.90     3808.22    261.55 o 
   2  11   6       85.34       53.90    106.71 o 
   5  11   6    35049.65    32693.91    900.03 o 
   8  11   6    10177.32    11857.11    585.97 o 
  11  11   6     2143.91     1961.65    269.60 o 
 -21  12   6    23204.81    22560.16    868.97 o 
 -18  12   6     1829.72     2109.47    188.59 o 
 -15  12   6     8019.16     7090.01    386.39 o 
 -12  12   6    12136.07    10967.24    572.55 o 
  -9  12   6     6652.92     5079.11    229.16 o 
  -6  12   6    79847.21    96117.98   2863.18 o 
  -3  12   6    11756.86    13352.49    833.15 o 
   3  12   6    17418.58    18730.13    574.88 o 
   6  12   6     8131.35     7768.57    573.27 o 
   9  12   6       88.19      116.49    137.21 o 
  12  12   6     2337.86     2689.19    317.04 o 
 -23  13   6      509.79      457.47    203.28 o 
 -20  13   6       35.69      -50.85    124.12 o 
 -17  13   6     5510.05     4053.55    292.21 o 
 -14  13   6     4781.92     4064.66    276.46 o 
 -11  13   6     6844.08     4826.80    283.73 o 
  -8  13   6     5935.72     4305.13    264.26 o 
  -5  13   6     4482.46     4660.54    231.51 o 
  -2  13   6     1061.55     1046.00    159.54 o 
   1  13   6     1179.05      516.09    182.29 o 
   4  13   6      295.82      602.71    193.01 o 
   7  13   6       43.85       60.09    127.44 o 
  10  13   6      862.93      774.78    261.00 o 
  13  13   6     4394.01     4615.85    468.22 o 
 -25  14   6     1513.86     1088.36    258.84 o 
 -22  14   6     8679.94     9197.10    578.71 o 
 -19  14   6       12.84      -43.02    113.50 o 
 -16  14   6      141.78       69.65    162.94 o 
 -13  14   6     9579.83    10904.63    357.56 o 
 -10  14   6     2258.87     1346.42    239.11 o 
  -7  14   6    20800.78    24273.04    988.37 o 
  -4  14   6    18436.24    16906.58    728.97 o 
  -1  14   6    16912.18    17027.15    593.48 o 
   5  14   6    41650.34    42817.73    992.17 o 
   8  14   6      221.26      163.73    230.60 o 
  11  14   6      559.64      490.64    293.09 o 
  14  14   6     6841.20     8000.27    738.49 o 
 -27  15   6     6346.16     5991.26    658.93 o 
 -24  15   6        3.36      -44.86    183.34 o 
 -21  15   6        9.02      -64.70    129.39 o 
 -18  15   6     1744.34     1927.61    235.60 o 
 -15  15   6     9881.56    10447.02    437.48 o 
 -12  15   6       86.13      123.78    119.96 o 
  -9  15   6    25874.27    28266.68   1270.85 o 
  -6  15   6     3777.47     3634.72    263.91 o 
  -3  15   6    16611.70    16949.52    629.98 o 
   0  15   6    12238.48    12512.87    490.74 o 
   3  15   6     6840.12     5948.38    319.00 o 
   6  15   6     3946.51     3169.07    353.55 o 
   9  15   6     1701.19     1819.30    321.29 o 
  12  15   6      195.40      130.82    248.03 o 
  15  15   6       42.55      -30.40    275.25 o 
 -29  16   6        2.97      -57.30    262.76 o 
 -26  16   6     5753.85     5188.00    480.42 o 
 -23  16   6     1625.07     1544.96    220.03 o 
 -20  16   6      516.72      124.83    196.23 o 
 -17  16   6     2115.75     1602.40    187.97 o 
 -14  16   6      268.29       -3.16    167.73 o 
 -11  16   6    17020.90    16299.31   1039.53 o 
  -8  16   6    41731.23    47956.39   1642.64 o 
  -5  16   6    22067.71    22073.03   1968.74 o 
   1  16   6      117.83      -37.07    163.82 o 
   4  16   6    18562.97    18484.24    905.51 o 
   7  16   6     9762.67     8974.85    570.58 o 
  10  16   6     3263.05     3155.40    409.69 o 
  13  16   6     1047.01      866.16    331.09 o 
 -31  17   6     1169.99     1128.66    472.62 o 
 -28  17   6       17.81     -112.72    247.26 o 
 -25  17   6      246.52      181.13    219.10 o 
 -22  17   6     5914.69     6374.45    399.66 o 
 -19  17   6     4438.42     4198.75    274.29 o 
 -16  17   6     7092.03     7204.56    333.91 o 
 -13  17   6    54246.59    54339.86   2547.00 o 
 -10  17   6     5267.69     5994.13    300.75 o 
  -7  17   6     9903.41    11878.52    915.89 o 
  -4  17   6    53427.73    50773.01   1137.73 o 
  -1  17   6    17500.84    21430.05   2685.14 o 
   2  17   6    15056.75    15829.25    692.79 o 
   5  17   6      155.25       21.39    166.78 o 
   8  17   6      115.51       59.39    221.24 o 
  11  17   6      202.79       70.82    255.90 o 
  14  17   6      374.44      565.58    327.35 o 
 -30  18   6      783.32      414.22    323.14 o 
 -27  18   6     4716.79     5405.20    531.47 o 
 -24  18   6     2402.31     2213.98    360.28 o 
 -21  18   6     2689.40     2201.65    245.83 o 
 -18  18   6     1255.56      818.23    259.63 o 
 -15  18   6    24703.74    22870.80    992.98 o 
 -12  18   6     1151.94     1034.76    191.72 o 
  -9  18   6      420.27      424.23    138.46 o 
  -6  18   6        2.34      -26.89    144.68 o 
  -3  18   6    33750.53    34965.54   1075.93 o 
   0  18   6     3811.63     3555.03    358.57 o 
   3  18   6     1020.13      854.58    209.78 o 
   6  18   6     3802.14     3854.62    417.82 o 
   9  18   6     6304.57     4939.34    579.96 o 
  12  18   6       84.36      116.12    286.81 o 
 -29  19   6     1569.01     1631.15    387.96 o 
 -26  19   6     3200.04     3611.44    394.91 o 
 -23  19   6     6514.09     6756.50    400.48 o 
 -20  19   6      279.21      217.79    177.02 o 
 -17  19   6     1318.07     1311.33    228.63 o 
 -14  19   6      702.13     1095.27    209.20 o 
 -11  19   6     2332.74     2272.52    215.61 o 
  -8  19   6     1620.55     2065.78    243.14 o 
  -5  19   6      551.16      550.04    177.03 o 
  -2  19   6      432.09      145.94    179.88 o 
   1  19   6     1006.51      580.51    200.10 o 
   4  19   6       68.52      175.43    229.25 o 
   7  19   6       10.96     -114.19    228.39 o 
  10  19   6      205.85      -38.88    265.19 o 
 -28  20   6        1.01      -58.67    271.97 o 
 -25  20   6        5.11       85.55    218.86 o 
 -22  20   6     3880.40     3560.19    308.23 o 
 -19  20   6        3.55        5.69    135.26 o 
 -16  20   6     3562.24     3306.70    299.72 o 
 -13  20   6     3490.01     3277.38    250.79 o 
 -10  20   6    27714.08    25833.53   1054.59 o 
  -7  20   6     2943.92     3132.98    265.03 o 
  -4  20   6    10548.81    10772.46    687.15 o 
  -1  20   6    10355.24    10429.91    581.86 o 
   2  20   6     7670.43     8078.48    915.91 o 
   5  20   6     2299.05     2625.21    391.66 o 
   8  20   6     3304.93     3326.49    454.15 o 
 -30  21   6       10.78      -64.01    336.10 o 
 -27  21   6     1188.03     1277.85    311.66 o 
 -24  21   6      421.04      480.46    207.70 o 
 -21  21   6    15585.91    16412.97    647.46 o 
 -18  21   6      673.83      692.91    208.78 o 
 -15  21   6     4149.49     4906.02    369.38 o 
 -12  21   6      127.34      325.07    172.03 o 
  -9  21   6     2291.59     1828.43    216.52 o 
  -6  21   6      137.51       80.75    187.43 o 
  -3  21   6     1836.24     1366.12    249.40 o 
   0  21   6      101.32      153.62    264.25 o 
   3  21   6     2008.74     2052.93    355.52 o 
   6  21   6      745.36      486.56    284.18 o 
   9  21   6     1261.35     1505.96    396.27 o 
 -29  22   6      556.11      412.66    416.37 o 
 -26  22   6      443.35      421.22    258.29 o 
 -23  22   6     1225.24     1089.38    233.05 o 
 -20  22   6     4589.65     3560.61    285.48 o 
 -17  22   6     1868.91     1671.02    219.34 o 
 -14  22   6     2038.50     1952.74    259.36 o 
 -11  22   6       10.23        6.71    137.18 o 
  -8  22   6      532.37      350.97    217.01 o 
  -5  22   6    14281.82    14337.33    987.55 o 
  -2  22   6     2877.53     2431.45    573.27 o 
   1  22   6     6748.87     7355.48    590.92 o 
   4  22   6      941.62      801.53    307.25 o 
   7  22   6        3.65     -104.14    309.61 o 
 -28  23   6      600.89      365.49    404.68 o 
 -25  23   6     1969.52     2303.51    355.21 o 
 -22  23   6        4.09      -17.07    175.35 o 
 -19  23   6      538.74      623.28    231.01 o 
 -16  23   6     9328.22     9647.59    498.31 o 
 -13  23   6     2875.29     2705.89    255.15 o 
 -10  23   6    10116.87    10287.74   1024.85 o 
  -7  23   6      262.81      310.87    196.86 o 
  -4  23   6     3013.81     3002.19    466.86 o 
  -1  23   6      230.78      105.50    254.98 o 
   2  23   6     1044.00      997.61    357.19 o 
   5  23   6      729.41      551.99    316.66 o 
 -27  24   6     3535.33     2892.22    482.35 o 
 -24  24   6     1210.73      965.37    244.95 o 
 -21  24   6      525.85      228.42    181.28 o 
 -18  24   6      111.12      119.94    202.56 o 
 -15  24   6     3281.84     3420.89    283.81 o 
 -12  24   6       93.03       51.38    214.15 o 
  -9  24   6     2500.57     3196.37    341.71 o 
  -6  24   6     2071.56     2005.10    296.42 o 
  -3  24   6     1099.57      623.07    291.44 o 
   0  24   6     2409.26     2669.30    492.36 o 
   3  24   6     4209.84     4238.48    560.20 o 
 -26  25   6        2.72      145.37    367.87 o 
 -23  25   6      194.13      104.77    195.68 o 
 -20  25   6        2.20      171.05    207.96 o 
 -17  25   6     2387.83     2099.11    257.29 o 
 -14  25   6     3915.49     4246.46    359.08 o 
 -11  25   6      855.50      928.55    231.28 o 
  -8  25   6     6466.31     5709.37    465.01 o 
  -5  25   6     2746.10     3258.49    434.32 o 
  -2  25   6      206.85       -6.95    295.98 o 
   1  25   6     2774.90     3182.72    498.33 o 
 -28  26   6      855.88      665.34    358.74 o 
 -25  26   6      375.62      312.82    254.43 o 
 -22  26   6       80.89      -21.60    237.08 o 
 -19  26   6      730.85      706.78    209.95 o 
 -16  26   6      837.49      868.45    244.57 o 
 -13  26   6        8.46      106.01    196.40 o 
 -10  26   6     3343.24     2950.68    388.12 o 
  -7  26   6     2382.75     2326.76    385.27 o 
  -4  26   6      830.56      718.53    360.78 o 
  -1  26   6     4001.65     4729.94    542.98 o 
   2  26   6      799.00      937.86    496.23 o 
 -27  27   6        0.07      -73.57    297.16 o 
 -24  27   6      403.05      218.04    241.79 o 
 -21  27   6      846.65      761.91    262.08 o 
 -18  27   6     4701.12     4514.08    393.30 o 
 -15  27   6     5715.60     6081.27    637.12 o 
 -12  27   6      364.04      747.62    239.38 o 
  -9  27   6     3336.96     3450.94    554.02 o 
  -6  27   6      511.45      605.94    307.68 o 
  -3  27   6     2480.88     2619.56    447.97 o 
   0  27   6       68.66      -49.69    303.54 o 
 -26  28   6     1119.43      737.40    439.94 o 
 -23  28   6     1526.78     1400.02    406.46 o 
 -20  28   6       32.27     -113.95    227.89 o 
 -17  28   6     3640.50     3315.52    370.62 o 
 -14  28   6     4223.68     3808.87    372.89 o 
 -11  28   6     4699.93     4727.34    517.63 o 
  -8  28   6      416.52      182.05    287.30 o 
  -5  28   6      106.58      147.23    294.96 o 
  -2  28   6       25.28      -76.12    337.20 o 
 -22  29   6      617.65      572.14    407.71 o 
 -19  29   6     3161.31     3328.11    371.83 o 
 -16  29   6      349.07      264.83    271.49 o 
 -13  29   6      405.21      351.14    282.24 o 
 -10  29   6     1272.01     1438.47    380.59 o 
  -7  29   6       54.23      -27.13    284.37 o 
 -21  30   6      355.17      364.87    312.23 o 
 -18  30   6       79.65        9.01    254.66 o 
 -15  30   6      498.05      290.17    278.55 o 
 -12  30   6     1884.24     2011.38    388.04 o 
  -9  30   6      585.53      456.89    317.74 o 
 -17  31   6     1982.46     1371.79    383.71 o 
 -14  31   6      240.52      392.22    331.17 o 
  -1   1   7     7774.34     8157.61    328.60 o 
  -3   2   7    33805.17    37994.91    757.94 o 
  -5   3   7    47492.08    61830.09   1149.07 o 
  -2   3   7     1127.61     4177.43    155.77 o 
   1   3   7    26746.34    26260.93    467.59 o 
  -7   4   7    65437.73    62688.71    883.82 o 
  -4   4   7     2566.83     4199.20    238.92 o 
  -1   4   7      921.99     3420.66    309.82 o 
   2   4   7     1698.19     4236.45    236.63 o 
  -9   5   7    27270.57    23615.32    494.19 o 
  -6   5   7    31799.94    45433.52    707.79 o 
  -3   5   7    16878.19    10541.89    319.82 o 
   0   5   7      226.78       38.13     56.16 o 
   3   5   7    21953.96    24569.35    459.03 o 
 -11   6   7    20049.15    20727.61    369.33 o 
  -8   6   7    18827.54    19910.40    435.09 o 
  -5   6   7     4437.41     7440.17    176.71 o 
  -2   6   7     3884.67    10637.66    367.39 o 
   1   6   7    41307.92    52945.41   1389.53 o 
 -13   7   7    20911.98    19268.94    394.09 o 
 -10   7   7    48953.49    54523.56    766.31 o 
  -7   7   7     1852.88     2452.71    112.80 o 
  -4   7   7    22841.52    24452.67    424.44 o 
  -1   7   7   113108.84   139775.17   2570.78 o 
   2   7   7     4963.18     5907.37    194.41 o 
   5   7   7    20270.24    22477.45    441.49 o 
 -15   8   7        6.19      -20.78     82.05 o 
 -12   8   7     8468.56     6136.11    211.37 o 
  -9   8   7     9398.02    11114.73    256.44 o 
  -3   8   7    32922.13    36574.04    816.46 o 
   0   8   7    37898.22    37229.29   1735.60 o 
   3   8   7    36034.74    33874.92    674.72 o 
 -17   9   7      102.09       64.95    117.86 o 
 -14   9   7    12625.94    14309.04    347.53 o 
 -11   9   7    44536.58    42088.17   1702.44 o 
  -8   9   7    23882.87    21708.83    550.62 o 
  -5   9   7    90875.85    94688.21   4027.84 o 
  -2   9   7    16463.44    14612.50    372.53 o 
   1   9   7     9787.99    11691.36    292.88 o 
   4   9   7     1873.29     1597.86    155.41 o 
   7   9   7      438.92      612.55    125.38 o 
 -19  10   7     2576.57     2138.48    211.68 o 
 -16  10   7     8774.50     6565.75    535.76 o 
 -13  10   7     6626.44     6214.41    262.11 o 
 -10  10   7    10302.46     9619.93    252.84 o 
  -7  10   7    21566.29    22032.83    845.89 o 
  -4  10   7     9066.90    11780.56    286.26 o 
  -1  10   7    35286.76    27458.04    588.43 o 
   2  10   7     9116.92     9585.01    279.44 o 
   5  10   7       11.43       29.04     88.64 o 
   8  10   7      286.02      456.43    148.79 o 
 -21  11   7     9666.27     9680.54    446.48 o 
 -18  11   7      422.15       65.39    124.46 o 
 -15  11   7     8053.51     7941.96    307.90 o 
 -12  11   7    32008.74    31685.06    831.25 o 
  -9  11   7      804.06      980.73    146.42 o 
  -6  11   7    12419.33    18373.17    448.99 o 
  -3  11   7     6163.58     7464.17    396.22 o 
   0  11   7     1160.40     2068.60    142.17 o 
   3  11   7    14374.28    16397.14    423.38 o 
   6  11   7     4953.08     5317.94    385.30 o 
   9  11   7     5181.60     5417.05    320.87 o 
 -23  12   7    12798.57    13922.31    706.06 o 
 -20  12   7     9424.29    10542.13    505.03 o 
 -17  12   7     4158.19     5388.79    277.72 o 
 -14  12   7      699.24     1078.29    227.79 o 
 -11  12   7       98.29      -52.83    111.09 o 
  -5  12   7     3150.66     2777.10    179.05 o 
  -2  12   7    10015.46    13063.42    647.33 o 
   1  12   7    19967.38    17062.02    430.44 o 
   4  12   7     1166.52     1325.62    158.90 o 
   7  12   7    26847.04    25840.62    716.30 o 
  10  12   7     9118.22     8304.93    925.80 o 
 -25  13   7     2105.87     2260.55    317.90 o 
 -22  13   7       44.05      -24.40    135.11 o 
 -19  13   7    25249.22    25642.77    630.95 o 
 -16  13   7    11710.47    11724.27    386.60 o 
 -13  13   7      183.61      -54.27    108.55 o 
 -10  13   7    13792.70    11865.92    353.91 o 
  -7  13   7    38079.19    45201.36   2393.88 o 
  -4  13   7      366.07      175.45    110.78 o 
  -1  13   7     5599.89     5676.83    417.57 o 
   2  13   7     4989.01     5624.68    329.88 o 
   5  13   7     1780.66      881.42    162.44 o 
   8  13   7     3820.41     3621.67    263.68 o 
  11  13   7     3910.50     3008.62    330.92 o 
 -27  14   7       69.83       99.99    322.50 o 
 -24  14   7      871.77      745.52    270.54 o 
 -21  14   7     9515.52     8276.46    392.13 o 
 -18  14   7      161.36       -8.36    175.35 o 
 -15  14   7     1265.88     1045.90    156.17 o 
 -12  14   7    33662.26    32122.84   1732.99 o 
  -9  14   7      424.39      224.81    106.88 o 
  -3  14   7     2203.33     2784.68    195.09 o 
   3  14   7     1439.44     1242.73    186.56 o 
   9  14   7     7523.44     6657.32    494.02 o 
  12  14   7      319.67      169.14    243.40 o 
 -29  15   7     1070.10     1020.14    445.60 o 
 -26  15   7     2503.46     2704.82    407.42 o 
 -23  15   7     4702.03     4895.40    361.56 o 
 -20  15   7     3049.70     3532.75    254.19 o 
 -17  15   7     9842.10     9339.03    492.66 o 
 -14  15   7     4525.20     6291.84    547.15 o 
 -11  15   7     5115.64     5352.79    264.68 o 
  -8  15   7    17059.71    15418.80    511.46 o 
  -5  15   7     1870.53     1779.48    171.00 o 
  -2  15   7    19271.29    19270.41    493.36 o 
   1  15   7      653.14      597.51    153.72 o 
   4  15   7     1105.76     1405.40    190.31 o 
   7  15   7     1035.67      915.91    329.30 o 
  10  15   7        6.25      -48.00    207.72 o 
  13  15   7       42.25      151.85    345.88 o 
 -28  16   7     4274.88     3285.62    738.00 o 
 -25  16   7       70.58     -111.81    223.63 o 
 -22  16   7      126.55      134.23    169.73 o 
 -19  16   7      100.98      225.49    138.91 o 
 -16  16   7    15049.27    14048.87    702.23 o 
 -13  16   7    45295.28    44819.17   1006.25 o 
 -10  16   7     7503.20     5584.16    441.46 o 
  -7  16   7     5035.47     5315.67    350.21 o 
  -4  16   7     2229.27     2225.85    231.85 o 
  -1  16   7     4874.53     4593.39    330.85 o 
   2  16   7       63.85      -72.90    145.80 o 
   5  16   7     2651.75     3049.95    255.65 o 
   8  16   7     5299.68     5661.28    589.39 o 
  11  16   7     1361.73     1454.15    436.71 o 
  14  16   7     1205.66     1447.37    484.02 o 
 -30  17   7     2509.25     3075.74    909.32 o 
 -27  17   7       99.66      -80.48    249.56 o 
 -24  17   7    15853.00    16796.85   1031.03 o 
 -21  17   7      650.26     1185.22    190.34 o 
 -18  17   7    11721.90    11341.07    503.94 o 
 -15  17   7     6357.05     5917.55    307.63 o 
 -12  17   7       28.32      -22.81    128.58 o 
  -9  17   7    10235.33     9934.07    711.41 o 
  -6  17   7     3491.67     4052.11    295.32 o 
  -3  17   7    16716.66    18070.93   1034.78 o 
   0  17   7    13575.30    14361.92    557.78 o 
   3  17   7     3533.17     3270.11    260.30 o 
   6  17   7      307.79      532.73    214.21 o 
   9  17   7      197.41      -46.78    225.04 o 
  12  17   7     2086.04     1988.79    501.93 o 
 -29  18   7       77.39       -2.79    345.96 o 
 -26  18   7     1720.88     1781.71    375.18 o 
 -23  18   7      962.22     1044.99    243.40 o 
 -20  18   7     4996.84     5034.15    340.46 o 
 -17  18   7     5544.44     5516.71    314.44 o 
 -14  18   7     7158.04     6892.17    388.61 o 
 -11  18   7      934.97      544.75    147.04 o 
  -8  18   7     3315.61     3152.54    228.46 o 
  -5  18   7       29.62       92.57    132.18 o 
   1  18   7     2087.75     1625.86    247.24 o 
   4  18   7      181.30       57.52    194.88 o 
   7  18   7     8573.93     8182.82    698.71 o 
  10  18   7       16.44       26.36    395.36 o 
 -28  19   7       37.66       41.11    341.24 o 
 -25  19   7      863.27      617.55    305.62 o 
 -22  19   7     4987.76     4525.84    381.04 o 
 -19  19   7     1365.07     1127.95    232.01 o 
 -16  19   7     8882.84     9472.03    391.03 o 
 -13  19   7      964.18      914.45    207.25 o 
 -10  19   7       34.90      331.97    141.80 o 
  -7  19   7      309.87      222.06    187.73 o 
  -4  19   7    20625.49    20072.41    662.50 o 
  -1  19   7       84.62       25.60    161.74 o 
   2  19   7      476.73        1.65    195.97 o 
   5  19   7      492.54      411.10    253.35 o 
   8  19   7       61.84       98.51    266.81 o 
  11  19   7     3550.37     3931.51    639.54 o 
 -30  20   7       77.62      328.00    391.05 o 
 -27  20   7      575.01      460.11    314.58 o 
 -24  20   7     4724.94     4977.56    451.32 o 
 -21  20   7     1260.43      974.29    200.14 o 
 -18  20   7    17862.80    15709.66    808.65 o 
 -15  20   7      673.88      227.07    145.01 o 
 -12  20   7     8463.14     7602.91    411.65 o 
  -9  20   7     4057.11     5030.13    336.43 o 
  -6  20   7     9853.18    10171.23    475.66 o 
  -3  20   7      366.87      136.29    172.46 o 
   0  20   7     1990.61     2348.52    347.93 o 
   3  20   7     3501.07     2803.29    377.51 o 
   6  20   7        7.55      -45.82    236.89 o 
   9  20   7      143.88     -166.96    333.92 o 
 -29  21   7     1880.05     1874.90    528.55 o 
 -26  21   7     1823.70     2152.77    414.17 o 
 -23  21   7     3409.89     3173.69    347.01 o 
 -20  21   7     2983.05     3206.59    279.98 o 
 -17  21   7      784.85      971.50    188.95 o 
 -14  21   7      716.20      768.63    202.67 o 
 -11  21   7       57.07       -1.28    128.85 o 
  -8  21   7     1340.37     1830.72    214.65 o 
  -5  21   7       36.93     -113.05    226.10 o 
  -2  21   7     2392.15     2127.06    314.47 o 
   1  21   7      199.67      348.20    248.50 o 
   4  21   7     1040.63     1315.01    398.71 o 
   7  21   7      523.53      438.42    303.44 o 
 -28  22   7       46.94      -51.70    354.55 o 
 -25  22   7     1460.81     1860.59    398.41 o 
 -22  22   7     1455.87     1196.14    342.44 o 
 -19  22   7     6319.11     8298.39    404.90 o 
 -16  22   7      758.33      824.94    213.76 o 
 -13  22   7        9.96      -62.69    125.39 o 
 -10  22   7     2491.32     1907.70    259.21 o 
  -7  22   7      208.49      106.93    169.73 o 
  -4  22   7     3328.88     3438.97    333.30 o 
  -1  22   7      108.36      362.96    290.01 o 
   2  22   7     4886.24     5687.45    633.88 o 
   5  22   7       87.06      234.04    281.58 o 
 -27  23   7       26.15     -137.35    274.71 o 
 -24  23   7     3532.90     4015.43    393.75 o 
 -21  23   7     2782.86     2526.76    329.00 o 
 -18  23   7     4199.76     4993.37    356.52 o 
 -15  23   7     6411.61     6357.96    389.47 o 
 -12  23   7        5.86       45.16    167.95 o 
  -9  23   7     7301.93     7962.55    557.72 o 
  -6  23   7       10.45      -49.20    187.65 o 
  -3  23   7      917.30     1168.57    257.06 o 
   0  23   7      739.33      763.97    347.89 o 
   3  23   7     3101.14     4094.92   1347.25 o 
   6  23   7     3660.16     4096.99    638.67 o 
 -26  24   7        1.96       63.71    339.25 o 
 -23  24   7      711.79      619.57    249.13 o 
 -20  24   7      662.77      496.72    212.59 o 
 -17  24   7      626.07      586.25    209.12 o 
 -14  24   7      847.79      878.51    228.89 o 
 -11  24   7     4171.67     4895.04    367.95 o 
  -8  24   7      530.16      422.44    233.61 o 
  -5  24   7     3562.18     3200.61    342.37 o 
  -2  24   7     2839.71     2682.25    441.18 o 
   1  24   7      632.38      562.14    310.02 o 
   4  24   7     1520.57     1764.53    527.73 o 
 -28  25   7      593.82      592.12    410.63 o 
 -25  25   7       22.94      189.22    242.81 o 
 -22  25   7      156.06       69.05    213.15 o 
 -19  25   7      179.06       95.24    184.88 o 
 -16  25   7    11058.89    10413.39    543.76 o 
 -13  25   7       58.49        3.51    178.68 o 
 -10  25   7     3697.02     4443.09    364.50 o 
  -7  25   7      863.19      682.67    228.71 o 
  -4  25   7      810.15      974.21    360.78 o 
  -1  25   7       59.27       30.81    267.77 o 
   2  25   7     3577.69     4161.85   1331.96 o 
 -27  26   7     5286.21     5177.69    605.79 o 
 -24  26   7       49.68      -54.66    256.09 o 
 -21  26   7      846.13      875.86    249.40 o 
 -18  26   7     3192.30     3054.71    342.49 o 
 -15  26   7      376.14      336.29    231.37 o 
 -12  26   7     7487.00     6586.99    523.94 o 
  -9  26   7      478.65      362.34    214.68 o 
  -6  26   7     1658.57     1502.27    348.89 o 
  -3  26   7      215.65      360.81    290.18 o 
   0  26   7     1341.40     1447.67    706.20 o 
 -26  27   7     1621.94     1357.51    415.46 o 
 -23  27   7     2651.35     2471.44    356.06 o 
 -20  27   7      389.54      484.30    245.34 o 
 -17  27   7     1097.84      937.07    284.35 o 
 -14  27   7     1443.06     1470.18    301.57 o 
 -11  27   7     1629.62     2361.37    313.06 o 
  -8  27   7     3163.97     3368.65    416.77 o 
  -5  27   7      312.13      205.01    290.78 o 
  -2  27   7      378.22      166.60    306.15 o 
 -25  28   7      146.29      260.46    267.55 o 
 -22  28   7      235.64      157.76    265.57 o 
 -19  28   7      750.38      692.57    280.07 o 
 -16  28   7      428.74      325.82    268.41 o 
 -13  28   7      389.77      180.47    232.14 o 
 -10  28   7     1832.41     1880.30    407.15 o 
  -7  28   7      560.59      478.35    296.88 o 
  -4  28   7     1695.33     1848.15    445.00 o 
 -21  29   7      472.26      277.71    275.87 o 
 -18  29   7      225.17      -35.22    228.10 o 
 -15  29   7       11.33       14.94    225.75 o 
 -12  29   7       12.06     -114.11    284.26 o 
  -9  29   7     3073.87     2817.13    889.21 o 
  -6  29   7     1195.33     1270.03    440.29 o 
 -20  30   7       19.11      -37.99    244.20 o 
 -17  30   7      349.60      320.36    264.59 o 
 -14  30   7      277.28      211.63    294.68 o 
 -11  30   7        1.75      110.51    287.72 o 
   0   1   8     3129.17     4351.23    188.66 o 
  -2   2   8     6265.13    12526.26    830.25 o 
   1   2   8      468.59      525.95    153.55 o 
  -4   3   8    34845.95    36071.02    559.94 o 
  -1   3   8    22842.09    26348.19    539.92 o 
   2   3   8    57657.05    58750.50   1125.54 o 
  -6   4   8    29257.70    35427.70    683.04 o 
  -3   4   8    15960.15    14732.65    466.82 o 
   3   4   8     6312.15     5875.15    166.79 o 
  -8   5   8     1354.13      621.12     86.49 o 
  -5   5   8    12629.86    25577.60    440.61 o 
  -2   5   8    17976.03    12276.57    286.50 o 
   1   5   8     4830.70     8172.32    253.85 o 
   4   5   8     5859.85     4798.88    237.59 o 
 -10   6   8     7803.07    10183.03    304.65 o 
  -7   6   8     3942.97     3518.74    166.51 o 
  -4   6   8     2933.27     4070.11    186.11 o 
  -1   6   8    19484.60    29608.83    488.04 o 
   2   6   8    53435.43    50844.03    899.21 o 
   5   6   8       13.17       15.47     71.31 o 
 -12   7   8     3117.31     3951.93    170.06 o 
  -9   7   8    28458.31    25734.25    540.24 o 
  -6   7   8    10780.00    12840.05    253.24 o 
  -3   7   8    56329.14    56824.15   1104.83 o 
   0   7   8    13425.80    11383.16    270.76 o 
   3   7   8     1031.15     1001.13    115.98 o 
   6   7   8     1194.98      955.36    134.26 o 
 -14   8   8    46960.43    44294.63   1389.78 o 
 -11   8   8    24532.64    26190.95    633.46 o 
  -8   8   8     1675.84     2299.98    135.42 o 
  -5   8   8    29733.29    35125.70    606.44 o 
  -2   8   8    22182.89    20112.88    449.37 o 
   1   8   8    29337.32    29904.75    698.41 o 
   4   8   8     2731.90     4231.82    215.74 o 
   7   8   8     2842.40     2688.93    184.78 o 
 -16   9   8    34499.36    33898.06    848.64 o 
 -13   9   8     9615.08    10503.99    570.73 o 
 -10   9   8    82626.52    90934.19   2776.18 o 
  -7   9   8    12598.12    14080.81    302.24 o 
  -4   9   8     6239.01    10090.32    258.52 o 
  -1   9   8    15750.26    24071.54    701.21 o 
   2   9   8    11472.39    10624.48    339.49 o 
   5   9   8    15087.43    15977.95    380.36 o 
   8   9   8     7736.37     6527.14    297.55 o 
 -18  10   8      733.98      959.07    184.95 o 
 -15  10   8    10646.94    11387.40    465.36 o 
  -9  10   8    22282.26    26117.39   1338.17 o 
  -6  10   8    66921.01    77540.27   2291.46 o 
  -3  10   8      182.75      497.42     91.71 o 
   0  10   8     3818.31     3947.22    221.82 o 
   3  10   8     1615.22     1091.44    111.15 o 
   9  10   8      522.80      633.50    198.52 o 
 -20  11   8       25.19      -77.81    160.50 o 
 -17  11   8    13479.50    13494.20    587.90 o 
 -14  11   8     5734.84     5867.02    327.92 o 
 -11  11   8     9176.72     9225.70    427.88 o 
  -8  11   8    15033.70    12528.74    536.12 o 
  -5  11   8    21648.48    26506.61   2069.56 o 
  -2  11   8      477.00      697.40    116.81 o 
   1  11   8      155.78      147.46    102.37 o 
   4  11   8     5678.26     4961.25    209.59 o 
   7  11   8       75.70      219.90    162.05 o 
  10  11   8    12598.25    13289.26    854.22 o 
 -22  12   8       25.76       14.33    197.76 o 
 -19  12   8     6718.03     7649.96    375.12 o 
 -16  12   8     2011.41     2269.52    271.70 o 
 -13  12   8     8121.05     8012.86    392.89 o 
 -10  12   8      643.01      357.45    200.97 o 
  -7  12   8    29886.97    31491.88   1194.56 o 
  -4  12   8     5333.17     5457.01    378.84 o 
  -1  12   8    17294.03    16572.82    425.46 o 
   2  12   8     7149.57    10188.36    370.51 o 
   5  12   8      681.80      886.98    148.29 o 
  11  12   8     1354.19     1024.17    235.77 o 
 -24  13   8      505.19      555.74    274.70 o 
 -21  13   8     4892.51     5051.98    406.31 o 
 -18  13   8     1600.67     1673.96    211.93 o 
 -15  13   8    13937.49    13820.17    470.85 o 
 -12  13   8    13798.70    15009.21    489.97 o 
  -9  13   8      510.28      300.36    128.71 o 
  -6  13   8      800.31      755.30    149.06 o 
  -3  13   8    26167.93    25327.52    664.02 o 
   0  13   8      792.52      718.50    155.09 o 
   3  13   8    13816.59    12800.04    385.28 o 
   6  13   8    16680.20    19246.69    764.50 o 
   9  13   8     1767.84     2051.75    260.88 o 
  12  13   8        1.16      -47.92    231.42 o 
 -26  14   8     2926.80     2962.18    423.40 o 
 -23  14   8    18559.71    18059.73    672.14 o 
 -20  14   8        6.92       10.40    192.98 o 
 -17  14   8       46.07      132.32    167.47 o 
 -14  14   8    53446.84    54515.50   2900.18 o 
 -11  14   8     1190.41     1518.67    175.41 o 
  -8  14   8    14626.64    14099.66    399.40 o 
  -5  14   8     2018.49     2234.77    180.40 o 
  -2  14   8        2.58       18.06    178.25 o 
   1  14   8      206.12      231.16    135.65 o 
   4  14   8       31.65      -31.81    125.12 o 
   7  14   8     2991.98     3398.25    302.29 o 
  10  14   8     1584.41     1430.95    313.53 o 
  13  14   8       20.42     -155.15    310.31 o 
 -28  15   8      181.67      124.47    357.30 o 
 -25  15   8     6998.74     8032.52    725.97 o 
 -22  15   8        6.32       -8.91    167.90 o 
 -19  15   8     3313.98     3052.37    329.68 o 
 -16  15   8      129.55       -5.83    137.64 o 
 -13  15   8       48.57      272.91    172.41 o 
 -10  15   8    10603.65    10790.32    432.04 o 
  -7  15   8       29.03      192.34    135.24 o 
  -4  15   8     5287.18     4368.08    297.37 o 
  -1  15   8      677.38      377.02    157.75 o 
   2  15   8     2363.03     2613.59    260.74 o 
   5  15   8       50.44      -63.47    126.94 o 
   8  15   8      102.24      180.49    227.80 o 
  11  15   8      882.29      578.71    353.03 o 
  14  15   8     1694.28     1985.66    511.28 o 
 -30  16   8     2361.79     2694.40    582.25 o 
 -27  16   8     1055.11      740.40    327.73 o 
 -24  16   8     1042.77     1213.45    284.09 o 
 -21  16   8     3733.09     3839.35    308.46 o 
 -18  16   8      844.59      915.64    270.68 o 
 -15  16   8     9129.92     9378.18    410.26 o 
 -12  16   8     7265.35     6458.22    480.88 o 
  -9  16   8     4808.87     4551.39    253.72 o 
  -6  16   8    12666.86    12900.36    993.88 o 
  -3  16   8     3342.76     3754.61    262.07 o 
   0  16   8      696.20     1018.36    290.96 o 
   3  16   8     5882.61     5382.41    293.86 o 
   6  16   8     7022.56     8157.56    994.98 o 
   9  16   8     2753.24     2489.55    378.80 o 
  12  16   8     1846.96     1887.51    480.65 o 
 -29  17   8      193.44      468.78    411.17 o 
 -26  17   8      525.71      523.79    297.92 o 
 -23  17   8       23.90       10.40    177.37 o 
 -20  17   8     4983.69     5125.65    432.51 o 
 -17  17   8       35.08       62.22    145.74 o 
 -14  17   8     5855.91     6287.94    375.92 o 
 -11  17   8       91.67      -42.75    138.44 o 
  -8  17   8    12324.73    11664.32    469.12 o 
  -5  17   8    18013.74    20047.98   1210.73 o 
  -2  17   8    22152.49    22337.43    689.04 o 
   1  17   8     1650.94     2324.31    237.04 o 
   4  17   8     3230.82     3463.86    329.16 o 
   7  17   8       53.15       87.54    234.33 o 
  10  17   8     3564.40     2569.84    501.93 o 
 -28  18   8      946.20      853.28    436.71 o 
 -25  18   8     1552.53     1580.96    371.75 o 
 -22  18   8     2207.58     2105.67    263.73 o 
 -19  18   8     1108.17      766.54    200.46 o 
 -16  18   8     7976.46     6872.33    541.60 o 
 -13  18   8     7030.02     5734.27    337.24 o 
 -10  18   8     2837.39     2517.76    252.64 o 
  -7  18   8     2533.14     2295.37    212.25 o 
  -4  18   8    29309.65    28861.73   1125.39 o 
  -1  18   8    21402.91    20959.18    574.14 o 
   2  18   8     9554.76    10938.74    448.77 o 
   5  18   8     5767.40     5252.01    486.32 o 
   8  18   8      637.43      751.18    599.63 o 
  11  18   8        5.02      -98.84    395.36 o 
 -27  19   8      336.37      252.38    295.43 o 
 -24  19   8     4665.80     6556.49    513.45 o 
 -21  19   8      349.23      248.82    188.08 o 
 -18  19   8     1869.28     1713.72    257.00 o 
 -15  19   8      895.37      689.54    178.80 o 
 -12  19   8     5142.69     5033.68    350.71 o 
  -9  19   8      122.03      -24.25    157.69 o 
  -6  19   8    11644.11    13152.41    690.07 o 
  -3  19   8     2126.06     2562.83    235.62 o 
   0  19   8      449.95      434.20    224.65 o 
   3  19   8     2807.24     2475.10    307.18 o 
   6  19   8     3309.96     3190.45    517.36 o 
   9  19   8       80.47        9.88    338.60 o 
 -29  20   8        0.01      -30.18    349.81 o 
 -26  20   8     7357.35     7268.00   1027.93 o 
 -23  20   8     1940.29     1870.06    294.30 o 
 -20  20   8     2036.07     1782.31    359.06 o 
 -17  20   8      467.74      562.95    188.45 o 
 -14  20   8      220.32       42.20    156.57 o 
 -11  20   8     1854.97     2025.45    231.94 o 
  -8  20   8     3893.39     3389.46    296.91 o 
  -5  20   8      314.34        1.98    133.06 o 
  -2  20   8      108.57       53.02    192.69 o 
   1  20   8     7312.54     8049.87    641.57 o 
   4  20   8       18.02     -123.91    283.13 o 
   7  20   8      868.23      932.61    416.55 o 
 -28  21   8      237.58      -75.74    287.98 o 
 -25  21   8      113.14       80.27    233.28 o 
 -22  21   8     3097.31     2711.36    330.10 o 
 -19  21   8     2950.11     3644.81    401.03 o 
 -16  21   8       20.37      -21.04    157.35 o 
 -13  21   8     1168.63     1433.93    213.80 o 
 -10  21   8      416.48      171.11    158.06 o 
  -7  21   8     1407.07     1198.15    193.77 o 
  -4  21   8      126.73      150.56    201.72 o 
  -1  21   8      752.87      603.02    205.74 o 
   2  21   8      644.32      915.93    343.08 o 
   5  21   8    11298.25    11197.35    886.86 o 
   8  21   8      475.40      137.07    365.74 o 
 -27  22   8      670.13      455.17    319.01 o 
 -24  22   8     1218.88     1105.48    283.95 o 
 -21  22   8      374.25      364.09    202.40 o 
 -18  22   8     3248.92     2368.95    277.48 o 
 -15  22   8      501.12      463.91    184.06 o 
 -12  22   8     1616.84     1202.00    226.99 o 
  -9  22   8     6681.89     5972.37    387.04 o 
  -6  22   8    13343.06    13686.55    905.60 o 
  -3  22   8     2021.23     1805.74    259.42 o 
   0  22   8     2693.82     2659.70    351.79 o 
   3  22   8      248.91      185.76    399.96 o 
   6  22   8       26.98     -163.03    326.05 o 
 -26  23   8      723.04      796.33    418.10 o 
 -23  23   8      120.22       74.00    189.41 o 
 -20  23   8      309.59      142.44    183.48 o 
 -17  23   8     7828.52     7879.95    398.60 o 
 -14  23   8      793.63     1009.44    235.07 o 
 -11  23   8    15305.01    15634.76    781.65 o 
  -8  23   8      383.82      425.63    198.26 o 
  -5  23   8       36.95       25.59    185.37 o 
  -2  23   8     2423.45     2364.01    294.32 o 
   1  23   8      161.80      318.74    330.46 o 
   4  23   8     4813.81     6142.25   2826.81 o 
 -25  24   8     3820.00     3707.98    487.91 o 
 -22  24   8     1120.84     1017.13    251.83 o 
 -19  24   8      265.98       10.85    181.54 o 
 -16  24   8     2066.46     2021.43    289.72 o 
 -13  24   8     5817.09     6269.49    422.02 o 
 -10  24   8        0.17      -68.73    165.61 o 
  -7  24   8     7095.73     7334.10    760.87 o 
  -4  24   8      386.19      197.44    213.22 o 
  -1  24   8      111.82      198.46    273.84 o 
   2  24   8     1393.87     1541.90    691.88 o 
 -24  25   8    10977.36     9944.76    883.37 o 
 -21  25   8      102.34      314.14    209.58 o 
 -18  25   8     5252.82     4787.46    377.25 o 
 -15  25   8      112.80      101.76    178.26 o 
 -12  25   8        1.61      -31.37    172.32 o 
  -9  25   8     1825.54     2026.95    308.75 o 
  -6  25   8      303.95      192.10    226.58 o 
  -3  25   8      572.82      107.81    269.58 o 
   0  25   8      182.74      342.64    533.73 o 
 -26  26   8       47.17      -33.88    249.50 o 
 -23  26   8       90.25       31.30    215.04 o 
 -20  26   8      704.42      529.58    220.15 o 
 -17  26   8      387.99      325.64    203.53 o 
 -14  26   8     1086.71      872.42    245.67 o 
 -11  26   8      335.61      285.29    224.23 o 
  -8  26   8      806.26      711.89    278.24 o 
  -5  26   8     3429.04     3872.60    889.48 o 
  -2  26   8       49.73     -193.28    386.55 o 
 -22  27   8      420.84      232.85    241.82 o 
 -19  27   8      296.42       76.05    200.76 o 
 -16  27   8        7.49       25.90    191.13 o 
 -13  27   8       45.22      -33.07    206.22 o 
 -10  27   8     2744.73     2334.88    342.03 o 
  -7  27   8     2139.52     2120.95    498.36 o 
  -4  27   8     1238.58     1344.91    387.09 o 
 -21  28   8        6.97       51.98    219.29 o 
 -18  28   8     1258.88     1040.13    256.31 o 
 -15  28   8      253.02       -4.33    220.91 o 
 -12  28   8     2088.87     1606.08    347.07 o 
  -9  28   8       49.99     -119.20    238.41 o 
  -6  28   8       18.10     -108.72    293.54 o 
 -20  29   8      802.60      503.35    282.15 o 
 -17  29   8       99.57      -14.32    233.04 o 
 -14  29   8      916.12      828.40    301.59 o 
 -11  29   8     1326.13     1553.07    484.10 o 
  -8  29   8     1266.03     1000.19    400.38 o 
 -16  30   8      557.00      325.65    260.73 o 
   1   1   9    22982.28    21118.22    420.77 o 
  -1   2   9     1877.09     1200.23    220.99 o 
   2   2   9     9142.47    13736.23    304.43 o 
  -3   3   9    12795.62    15948.05    426.13 o 
   0   3   9      612.67     1802.63    150.40 o 
   3   3   9    35715.63    36605.64    621.30 o 
  -5   4   9    38149.00    42151.95    878.79 o 
   1   4   9    31135.70    31891.01    819.21 o 
   4   4   9     1684.41     1527.47    161.78 o 
  -7   5   9     1507.87      709.67    114.55 o 
  -4   5   9    16926.85    15963.11    384.43 o 
  -1   5   9     6802.89     7946.35    232.44 o 
   2   5   9      270.09       87.22     88.35 o 
   5   5   9     1195.20      697.67     93.95 o 
  -9   6   9    18198.13    17103.39    362.24 o 
  -3   6   9      146.26      619.80    120.27 o 
   3   6   9     1398.70     2154.29    136.41 o 
   6   6   9     3078.71     3794.29    256.30 o 
 -11   7   9    78869.26    77817.29   1727.40 o 
  -8   7   9     2423.68     2672.97    157.78 o 
  -5   7   9     4227.06     4326.62    236.00 o 
  -2   7   9     1254.11     1500.36    129.21 o 
   1   7   9    15863.12    17164.16    353.48 o 
   4   7   9    24286.19    26765.13    792.26 o 
   7   7   9      559.78      605.52    122.18 o 
 -13   8   9     9458.33     9502.21    390.57 o 
  -7   8   9     2989.85     3291.76    161.49 o 
  -4   8   9     6000.29     5785.84    228.10 o 
  -1   8   9     2974.75     2831.53    147.16 o 
   2   8   9     9605.73     9280.44    312.08 o 
   5   8   9      245.10      319.29    121.38 o 
 -15   9   9     2523.76     3188.25    235.46 o 
 -12   9   9    16272.96    18361.49    643.99 o 
  -9   9   9    20868.85    21454.39    459.87 o 
  -6   9   9     7003.78     6713.94    215.12 o 
  -3   9   9    25013.96    29797.05    705.78 o 
   0   9   9      758.04      463.54    105.11 o 
   3   9   9      229.02      -37.06     74.12 o 
   6   9   9    13546.75    13080.42    432.34 o 
   9   9   9     5541.24     4931.97    310.54 o 
 -17  10   9      420.99      -51.82    173.95 o 
 -14  10   9       79.04       52.71    217.45 o 
 -11  10   9     1551.38     1493.68    169.62 o 
  -8  10   9    11314.03    11303.19    589.59 o 
  -5  10   9    62117.46    67316.92   2388.83 o 
   1  10   9    15494.13    13189.63    370.85 o 
   4  10   9     4072.92     4606.72    228.50 o 
   7  10   9    29184.84    30860.83   1153.54 o 
  10  10   9       89.68      138.26    157.30 o 
 -19  11   9     1639.56     1760.18    214.23 o 
 -16  11   9    12421.84    12130.72    486.40 o 
 -13  11   9     2460.62     3666.24    399.82 o 
 -10  11   9     9162.30     7656.40    362.26 o 
  -7  11   9     7285.42     6916.46    292.23 o 
  -4  11   9     7115.68     6477.87    599.01 o 
  -1  11   9     4075.93     3316.94    211.13 o 
   2  11   9      344.54      523.60    153.64 o 
   5  11   9    12058.30    12994.36    396.17 o 
   8  11   9      123.59      157.02    197.61 o 
  11  11   9     1225.27     1276.50    242.85 o 
 -21  12   9     8531.84     9593.08    439.70 o 
 -18  12   9     1312.73     2757.80    313.78 o 
 -15  12   9     8840.56     7661.10    356.47 o 
  -9  12   9    26955.60    26221.54   1042.78 o 
  -6  12   9     1839.90     1382.89    207.05 o 
  -3  12   9     7410.23     7931.68    420.50 o 
   0  12   9     4997.51     7011.89    393.39 o 
   3  12   9      565.25      568.64    154.02 o 
   6  12   9     2676.02     2477.29    301.48 o 
   9  12   9        5.38       72.72    161.32 o 
  12  12   9     1014.38      747.32    353.28 o 
 -23  13   9    12504.15    13070.87    644.95 o 
 -20  13   9     2090.47     2300.34    245.80 o 
 -17  13   9     3216.34     3182.14    259.85 o 
 -14  13   9      180.07       71.18    137.07 o 
 -11  13   9    23727.05    21379.78   3421.77 o 
  -8  13   9      745.06     1009.35    165.26 o 
  -5  13   9     6750.19     5371.66    364.28 o 
  -2  13   9     4383.78     4370.51    282.41 o 
   1  13   9       50.01      142.93    117.15 o 
   4  13   9       37.10       -6.47    177.34 o 
   7  13   9     4030.26     5031.13    356.54 o 
  10  13   9       72.78      -23.74    172.39 o 
  13  13   9      458.83      381.06    281.14 o 
 -25  14   9      841.97      606.19    288.08 o 
 -22  14   9     2552.49     2076.74    280.87 o 
 -19  14   9     1587.57     1578.15    219.84 o 
 -16  14   9     4439.18     3674.75    395.91 o 
 -13  14   9     3260.42     4395.86    290.47 o 
 -10  14   9     8275.74     6247.11   2204.12 o 
  -7  14   9       12.77       -3.38    103.40 o 
  -4  14   9     3982.66     4142.06    257.16 o 
  -1  14   9      180.89      330.08    139.99 o 
   2  14   9     2141.45     1483.28    211.94 o 
   5  14   9     1653.79     1319.02    212.58 o 
  11  14   9     2477.18     2337.95    443.74 o 
  14  14   9       78.94      260.96    338.11 o 
 -27  15   9     1544.51     1404.48    365.73 o 
 -24  15   9      970.31      911.49    245.98 o 
 -21  15   9     2245.63     2471.86    269.21 o 
 -18  15   9     4348.96     4032.06    325.39 o 
 -15  15   9    10383.19    11017.72    939.73 o 
 -12  15   9      280.17      282.47    139.79 o 
  -9  15   9       27.17       61.53    147.49 o 
  -6  15   9     1381.10      988.17    175.72 o 
  -3  15   9    17715.55    17853.39    870.44 o 
   0  15   9      472.24      238.35    185.75 o 
   3  15   9     4124.51     4439.78    288.00 o 
   6  15   9       27.34      -76.89    153.79 o 
   9  15   9      898.52      720.91    327.30 o 
  12  15   9     3031.25     2940.20    531.86 o 
 -29  16   9      317.15      455.58    412.64 o 
 -26  16   9      475.28      188.43    277.16 o 
 -23  16   9      162.25      136.51    194.90 o 
 -20  16   9     1057.02      977.89    210.36 o 
 -17  16   9      207.24      207.01    151.26 o 
 -14  16   9    68300.29    66049.34   1899.51 o 
 -11  16   9     4973.61     4820.67    305.35 o 
  -8  16   9     1922.04     1543.72    203.37 o 
  -5  16   9    17437.54    16800.26   1113.00 o 
  -2  16   9     1454.01     1130.90    195.49 o 
   1  16   9    28832.74    28987.36   1255.69 o 
   4  16   9      492.39      382.71    211.20 o 
   7  16   9     3698.60     3486.55    409.72 o 
  10  16   9      585.72      837.73    302.46 o 
  13  16   9      250.92       96.70    368.49 o 
 -28  17   9       27.58       80.09    288.91 o 
 -25  17   9     5159.39     4797.07    601.75 o 
 -22  17   9     1723.67     1605.81    272.15 o 
 -19  17   9        9.90       98.07    159.52 o 
 -16  17   9     5272.96     4965.56    359.66 o 
 -13  17   9        2.83      -56.98    163.60 o 
 -10  17   9    14640.78    12623.03    496.68 o 
  -7  17   9       37.33       55.50    165.28 o 
  -4  17   9      177.36       57.82    131.18 o 
  -1  17   9      941.26     1018.02    250.87 o 
   2  17   9      880.70      997.12    330.42 o 
   5  17   9     6705.03     7586.08    612.66 o 
   8  17   9       19.52     -152.91    305.83 o 
  11  17   9      356.85      189.64    346.11 o 
 -27  18   9     3865.06     3802.97    490.20 o 
 -24  18   9     1069.38      711.85    246.95 o 
 -21  18   9    26087.85    27362.06    798.64 o 
 -18  18   9    10165.78    11918.07    714.89 o 
 -15  18   9    20277.13    20656.54    636.91 o 
 -12  18   9     1779.45     1759.66    233.74 o 
  -9  18   9      272.22      761.73    171.99 o 
  -6  18   9     5130.80     4618.37    334.48 o 
  -3  18   9      496.30      356.96    161.80 o 
   0  18   9     2909.17     3026.42    352.21 o 
   3  18   9      170.01        4.86    195.05 o 
   6  18   9     1453.08     1447.43    418.42 o 
   9  18   9     1280.88      830.25    625.98 o 
 -26  19   9      341.61      209.29    292.05 o 
 -23  19   9     4843.08     5767.23    402.57 o 
 -20  19   9     7913.89     7878.85    480.47 o 
 -17  19   9    14201.36    15218.28    910.97 o 
 -14  19   9     4332.09     4406.01    641.98 o 
 -11  19   9     5393.29     4810.27    316.37 o 
  -8  19   9      154.45      283.29    161.12 o 
  -5  19   9      177.32      145.36    202.91 o 
  -2  19   9      194.94      228.19    206.46 o 
   1  19   9      329.81      449.78    254.38 o 
   4  19   9     6517.63     6947.43    691.90 o 
   7  19   9     2382.16     2497.35    751.18 o 
 -28  20   9      624.52      662.84    417.97 o 
 -25  20   9       42.53     -101.73    203.47 o 
 -22  20   9     4385.04     4987.31    467.88 o 
 -19  20   9      684.43      777.86    218.19 o 
 -16  20   9     2445.69     1906.60    242.28 o 
 -13  20   9       20.92      166.65    147.03 o 
 -10  20   9       18.13      -91.82    183.65 o 
  -7  20   9      201.25      210.94    154.94 o 
  -4  20   9    19555.57    19400.49    672.90 o 
  -1  20   9      197.34      241.52    238.91 o 
   2  20   9     2054.89     1895.64    440.14 o 
   5  20   9       13.62      112.02    467.84 o 
   8  20   9     1519.83     1331.04    698.47 o 
 -27  21   9     1187.26      983.59    378.01 o 
 -24  21   9     4091.76     4298.24    407.58 o 
 -21  21   9       50.45       54.89    232.17 o 
 -18  21   9     2997.29     2743.16    291.42 o 
 -15  21   9     2036.02     1629.31    230.56 o 
 -12  21   9     5907.28     5815.35    390.47 o 
  -9  21   9     5152.06     5469.08    523.19 o 
  -6  21   9    11393.64    10986.46    515.61 o 
  -3  21   9     6104.81     5608.48    508.02 o 
   0  21   9     2364.33     2609.40    386.67 o 
   3  21   9     2737.96     3017.90    751.18 o 
   6  21   9     1825.64     1673.68    705.06 o 
 -26  22   9     2037.97     1846.20    424.97 o 
 -23  22   9     1203.65      996.61    256.00 o 
 -20  22   9     1978.82     1229.27    265.85 o 
 -17  22   9      905.15      932.65    216.39 o 
 -14  22   9     2264.25     2800.53    351.95 o 
 -11  22   9     1689.47     1556.91    235.06 o 
  -8  22   9    15507.51    15304.05    842.48 o 
  -5  22   9     1322.77     1077.33    248.71 o 
  -2  22   9      396.51      121.00    241.63 o 
   1  22   9      600.62      757.77    533.73 o 
   4  22   9       15.93      144.96    481.02 o 
 -25  23   9      301.37      131.24    239.97 o 
 -22  23   9     9679.97    10690.48    538.92 o 
 -19  23   9       40.74      110.19    226.72 o 
 -16  23   9     7214.90     7339.40    460.66 o 
 -13  23   9      923.79      694.65    202.80 o 
 -10  23   9      261.77       85.30    181.60 o 
  -7  23   9      431.09      390.26    187.35 o 
  -4  23   9     2210.97     2695.97    396.60 o 
  -1  23   9     2816.03     3643.26    449.51 o 
   2  23   9       18.10      210.86    487.61 o 
 -24  24   9      222.24      206.55    224.12 o 
 -21  24   9      307.21      155.76    202.59 o 
 -18  24   9     8263.02     6676.67    615.14 o 
 -15  24   9     3040.29     2782.19    298.00 o 
 -12  24   9      122.87       59.76    168.66 o 
  -9  24   9     1921.76     2170.00    270.44 o 
  -6  24   9      876.57      915.68    306.93 o 
  -3  24   9      171.72      132.75    264.12 o 
   0  24   9      250.54      216.94    390.23 o 
 -23  25   9     1887.26     1581.16    287.53 o 
 -20  25   9      117.88        3.03    195.78 o 
 -17  25   9      198.73      209.51    191.74 o 
 -14  25   9     1035.34     1071.98    235.85 o 
 -11  25   9      416.11      497.88    202.23 o 
  -8  25   9      849.07      505.65    258.22 o 
  -5  25   9     1968.43     1629.33    361.40 o 
  -2  25   9     4824.57     6038.90   1505.66 o 
 -22  26   9      413.65      498.91    244.51 o 
 -19  26   9     1870.79     1703.83    285.61 o 
 -16  26   9     1097.47     1401.78    278.51 o 
 -13  26   9     2716.35     2849.71    309.67 o 
 -10  26   9      514.31      502.10    259.81 o 
  -7  26   9       58.90      375.68    283.66 o 
  -4  26   9      295.85      -25.89    384.34 o 
 -21  27   9      176.81      110.90    218.11 o 
 -18  27   9      141.87       68.94    211.50 o 
 -15  27   9     3265.35     2744.16    319.99 o 
 -12  27   9      194.64      -59.82    207.01 o 
  -9  27   9     4030.64     4463.70    516.52 o 
  -6  27   9      103.35      -19.77    441.48 o 
 -20  28   9     4929.27     5214.05    476.08 o 
 -17  28   9       53.01      150.50    209.94 o 
 -14  28   9      903.13      888.87    281.74 o 
 -11  28   9        5.43        8.68    259.79 o 
  -8  28   9     1050.73      777.54    540.32 o 
 -16  29   9      697.54      829.33    310.58 o 
 -13  29   9      335.37      287.86    237.48 o 
  -1   1  10     2081.25     2366.37    225.84 o 
  -3   2  10    26343.00    29282.20    824.34 o 
  -5   3  10    16202.84    16373.74    385.38 o 
  -2   3  10    82214.28    88188.48   1603.97 o 
   1   3  10    35650.74    40170.09    800.34 o 
  -7   4  10        1.83       21.26     91.60 o 
  -4   4  10     2833.65     5805.17    625.98 o 
  -1   4  10    33997.69    30732.98   1138.09 o 
   2   4  10    10684.88    10353.70    406.67 o 
  -9   5  10    31952.64    31067.81    884.51 o 
  -6   5  10     3792.45     2548.45    199.86 o 
  -3   5  10    11796.57    13733.96    424.18 o 
   0   5  10      198.15      137.83     97.22 o 
   3   5  10    29828.54    31581.16    653.19 o 
 -11   6  10      965.37     1182.05    135.86 o 
  -8   6  10     9790.09     8434.36    294.93 o 
  -5   6  10       14.12      -43.24     95.35 o 
  -2   6  10      882.72     1567.94    177.66 o 
   1   6  10     9875.83     9380.31    326.28 o 
   4   6  10    10789.35    12032.06   1001.57 o 
 -13   7  10      765.98      450.20    220.03 o 
 -10   7  10    16239.62    17253.00    442.54 o 
  -7   7  10     6593.80     9664.03    267.71 o 
  -4   7  10     1647.53     1334.06    132.92 o 
  -1   7  10      514.96      621.82    126.85 o 
   2   7  10        1.02      -50.66    101.32 o 
   5   7  10     2265.06     1761.72    176.45 o 
 -15   8  10     1605.41     1607.67    219.48 o 
 -12   8  10     2751.78     2498.16    293.43 o 
  -9   8  10     1156.93     1757.26    146.10 o 
  -6   8  10    14245.26    11435.39    521.78 o 
  -3   8  10     3247.88     2863.30    198.55 o 
   3   8  10     6016.80     6171.85    261.46 o 
   6   8  10      983.76     1199.25    329.47 o 
 -17   9  10    13513.41    14435.97    564.98 o 
 -14   9  10     5385.37     5274.73    376.63 o 
 -11   9  10    19979.47    18696.18    514.46 o 
  -8   9  10      506.23      613.22    117.82 o 
  -5   9  10    11959.52    14090.85    452.30 o 
  -2   9  10    18903.82    16008.74    457.59 o 
   1   9  10      170.35      169.73    116.51 o 
   4   9  10     1924.39     1267.36    218.03 o 
   7   9  10     1736.11     2889.39    250.17 o 
 -19  10  10     2638.25     2544.42    284.45 o 
 -13  10  10     7974.20     7749.95    347.36 o 
 -10  10  10     7506.61     7333.38    435.71 o 
  -7  10  10    35735.41    37954.21   2764.21 o 
  -1  10  10     5301.66     7302.04    568.21 o 
   2  10  10       24.54      -44.93     95.24 o 
   5  10  10     3890.36     3922.58    257.02 o 
   8  10  10     2453.46     2497.35    474.43 o 
 -21  11  10      592.66      517.35    204.94 o 
 -18  11  10      941.92     1075.44    244.98 o 
 -15  11  10      169.19        3.07    161.86 o 
 -12  11  10      856.62      793.12    172.35 o 
  -9  11  10       40.00       11.32    128.68 o 
  -6  11  10    13732.10    14662.98    512.37 o 
  -3  11  10       29.92      243.38    145.19 o 
   0  11  10     2149.65     2493.63    261.59 o 
   3  11  10        4.58      -31.39     96.21 o 
   6  11  10     8735.20     7959.11    515.37 o 
   9  11  10     1773.87     2210.43    277.86 o 
 -23  12  10       46.38      -32.62    212.07 o 
 -20  12  10     6354.69     7783.96    578.95 o 
 -17  12  10     2892.35     2351.34    270.61 o 
 -14  12  10    15664.82    15174.19    627.19 o 
 -11  12  10     7729.22     9134.18    373.98 o 
  -5  12  10    30219.75    33759.66   1518.83 o 
  -2  12  10     1529.28     1983.38    388.77 o 
   1  12  10      131.88      267.50    213.69 o 
   4  12  10     2178.82     1928.41    221.58 o 
   7  12  10     5213.11     4750.74    351.08 o 
  10  12  10    10799.70    10648.31   1179.48 o 
 -25  13  10      243.12      236.82    338.73 o 
 -22  13  10      183.39       40.06    162.88 o 
 -19  13  10      332.54      230.46    153.20 o 
 -16  13  10     8165.62     6044.45   1018.36 o 
 -13  13  10     5938.76     7655.21    532.35 o 
 -10  13  10        1.34       39.47    120.98 o 
  -7  13  10     3237.71     2866.18    570.03 o 
  -4  13  10     2136.54     1878.50    257.53 o 
  -1  13  10      222.42      -19.94    140.35 o 
   2  13  10     1063.88      806.63    188.87 o 
   5  13  10     2106.48     1575.27    227.72 o 
   8  13  10      437.61      297.73    220.89 o 
  11  13  10     1586.59     1704.52    327.62 o 
 -27  14  10      972.86      553.50    406.14 o 
 -24  14  10      936.13      727.13    326.14 o 
 -21  14  10      220.44      196.89    171.66 o 
 -18  14  10      587.75      711.42    198.75 o 
 -15  14  10      546.98      289.84    155.34 o 
  -9  14  10       17.88       79.24     96.69 o 
  -6  14  10     4602.28     4569.07    444.92 o 
  -3  14  10     1638.93     1538.15    337.78 o 
   0  14  10     5357.22     5225.62    484.30 o 
   3  14  10     5575.76     5729.56    317.38 o 
   9  14  10        3.38      -14.70    210.70 o 
  12  14  10     1319.29      994.98    566.68 o 
 -26  15  10       60.67      145.70    349.89 o 
 -23  15  10     5202.03     5316.64    367.30 o 
 -20  15  10     3446.73     4376.03    333.13 o 
 -17  15  10        1.49      -38.08    139.73 o 
 -14  15  10    11097.95    13809.31    591.53 o 
 -11  15  10    22271.81    21015.35   1858.01 o 
  -8  15  10     2826.30     3022.85    250.94 o 
  -5  15  10    12984.57    12921.26    544.02 o 
  -2  15  10       17.03      126.90    172.23 o 
   1  15  10      593.26      456.91    200.11 o 
   4  15  10     2181.49     2033.33    307.73 o 
   7  15  10       16.85      -40.75    209.73 o 
  10  15  10      466.52      556.61    375.06 o 
  13  15  10     1273.86     1133.36    724.82 o 
 -28  16  10      247.34      408.54    546.91 o 
 -25  16  10     2018.05     1887.63    303.01 o 
 -22  16  10     3543.92     3503.51    345.60 o 
 -19  16  10      625.97      303.22    174.75 o 
 -16  16  10      235.07       90.15    154.74 o 
 -13  16  10      671.41      257.86    124.11 o 
 -10  16  10      406.94      428.70    156.10 o 
  -7  16  10     5057.53     4535.80    336.68 o 
  -4  16  10     2274.10     2203.12    284.19 o 
  -1  16  10     3304.96     3883.20    315.70 o 
   2  16  10      197.08      347.30    251.35 o 
   5  16  10      807.33      583.52    238.03 o 
   8  16  10      424.24      163.30    333.12 o 
  11  16  10       80.44        8.14    356.23 o 
 -27  17  10     1193.41      797.10    441.46 o 
 -24  17  10      450.49      350.22    221.31 o 
 -21  17  10     8585.23     8692.05    567.78 o 
 -18  17  10     1591.95     1650.98    239.43 o 
 -15  17  10      425.61      421.18    165.72 o 
 -12  17  10    10395.69    11158.82   1218.38 o 
  -9  17  10     2797.12     2876.68    246.48 o 
  -6  17  10     2089.40     2509.59    270.60 o 
  -3  17  10      983.30     1189.98    223.54 o 
   0  17  10     3434.35     3541.40    364.92 o 
   3  17  10     2770.64     2221.85    321.51 o 
   6  17  10     2077.12     2281.01    473.54 o 
   9  17  10     1993.72     1644.88    477.57 o 
 -26  18  10      744.61     1092.39    406.08 o 
 -23  18  10     3614.98     3468.91    329.81 o 
 -20  18  10      116.68       -2.01    209.93 o 
 -17  18  10     1742.10     1448.77    225.65 o 
 -14  18  10      575.96      765.95    237.00 o 
 -11  18  10      448.57      445.25    161.10 o 
  -8  18  10      329.55      546.91    242.29 o 
  -5  18  10    22980.21    22636.26    742.96 o 
  -2  18  10     1129.18      767.20    285.84 o 
   1  18  10     9897.81     9279.58    501.84 o 
   4  18  10      690.22      862.53    268.29 o 
   7  18  10        5.81     -150.95    301.89 o 
 -25  19  10       34.05      -83.24    203.50 o 
 -22  19  10     1667.58     1912.08    302.08 o 
 -19  19  10     6768.10     7468.23    481.66 o 
 -16  19  10     3113.17     2968.20    282.45 o 
 -13  19  10     1148.53     1645.42    283.81 o 
 -10  19  10     2323.20     1764.88    277.74 o 
  -7  19  10      660.57      569.95    203.95 o 
  -4  19  10       17.61        6.20    172.02 o 
  -1  19  10    11428.88    12132.29    769.12 o 
   2  19  10      415.19      500.79    330.81 o 
   5  19  10     7140.78     6753.58    707.07 o 
   8  19  10     1237.15     1363.99    698.47 o 
 -27  20  10      278.73      493.06    328.61 o 
 -24  20  10      143.80      256.27    281.63 o 
 -21  20  10     3151.49     3437.20    328.57 o 
 -18  20  10     5073.85     4936.56    385.28 o 
 -15  20  10      255.60      108.24    155.75 o 
 -12  20  10     8158.87     6346.94    545.08 o 
  -9  20  10      517.88      340.58    191.98 o 
  -6  20  10    14211.50    13841.52    678.88 o 
  -3  20  10     1378.10     1527.17    271.83 o 
   0  20  10      717.20      712.29    286.04 o 
   3  20  10      574.48      707.11    363.07 o 
   6  20  10     1115.61     2174.47    705.06 o 
 -26  21  10      469.59      332.13    259.30 o 
 -23  21  10     3779.99     4536.23    382.78 o 
 -20  21  10      559.97      584.38    214.93 o 
 -17  21  10     3556.98     4060.17    326.11 o 
 -14  21  10     3167.12     2958.21    274.79 o 
 -11  21  10        0.10      -59.06    167.83 o 
  -8  21  10     2132.31     2377.06    299.92 o 
  -5  21  10     5605.98     6235.58    447.96 o 
  -2  21  10     5895.53     6586.05    553.83 o 
   1  21  10      913.89      836.01    370.40 o 
   4  21  10     1672.01     3004.72    764.36 o 
 -25  22  10     1559.68     1690.11    327.65 o 
 -22  22  10     4403.31     3750.86    383.65 o 
 -19  22  10       66.62       -3.20    180.73 o 
 -16  22  10       17.79       49.15    176.25 o 
 -13  22  10     2124.62     1715.72    241.26 o 
 -10  22  10     3345.17     2450.35    340.98 o 
  -7  22  10      177.85      462.50    218.45 o 
  -4  22  10      705.47      751.62    240.74 o 
  -1  22  10      403.74      286.65    257.84 o 
   2  22  10     2596.60     2510.52    718.23 o 
 -24  23  10     2733.94     2840.42    366.83 o 
 -21  23  10      505.15      584.09    231.09 o 
 -18  23  10     6069.17     6160.40    414.41 o 
 -15  23  10      366.88      200.79    182.55 o 
 -12  23  10      163.68       70.36    193.65 o 
  -9  23  10      502.33      492.04    224.81 o 
  -6  23  10        3.77      -91.17    187.81 o 
  -3  23  10     9449.58    10121.16    691.66 o 
   0  23  10     2294.90     2004.21    467.83 o 
 -23  24  10     1496.60     1290.58    277.35 o 
 -20  24  10       86.70      141.53    213.82 o 
 -17  24  10      115.19       94.51    180.78 o 
 -14  24  10     3011.18     2588.60    362.45 o 
 -11  24  10     1356.87     1468.46    280.70 o 
  -8  24  10     1070.20     1054.32    263.46 o 
  -5  24  10      400.13      394.25    286.13 o 
  -2  24  10        6.99       54.71    258.56 o 
 -22  25  10     3329.37     3569.87    369.57 o 
 -19  25  10       17.09      -54.65    185.48 o 
 -16  25  10      942.97      882.88    238.77 o 
 -13  25  10      691.54      495.13    239.36 o 
 -10  25  10     3506.79     2886.87    388.77 o 
  -7  25  10      493.41      371.90    280.89 o 
  -4  25  10     2428.09     2032.56    401.31 o 
 -21  26  10     2570.46     2535.64    332.84 o 
 -18  26  10     4296.12     4470.72    427.00 o 
 -15  26  10     2923.42     2828.45    477.44 o 
 -12  26  10        1.49      -53.94    219.23 o 
  -9  26  10        0.17     -121.63    243.26 o 
  -6  26  10      555.53      353.82    337.59 o 
 -20  27  10       41.93      150.22    215.83 o 
 -17  27  10     4513.08     4014.78    414.78 o 
 -14  27  10       26.51      123.08    245.73 o 
 -11  27  10       76.45      178.19    270.03 o 
  -8  27  10     1510.82     1920.54    405.79 o 
 -16  28  10       51.73      166.90    238.97 o 
 -13  28  10        7.45      141.05    277.31 o 
   0   1  11     2410.57     2804.66    180.33 o 
  -2   2  11     6339.84     8039.72    351.31 o 
   1   2  11    91832.19   103997.67   2240.45 o 
  -4   3  11    30807.55    33297.30    783.08 o 
  -1   3  11      654.04     1310.16    196.15 o 
   2   3  11     7327.00     9498.53    345.78 o 
  -3   4  11      621.93      133.30    126.73 o 
   0   4  11    16547.79    19112.73    576.22 o 
   3   4  11     3983.67     4162.50    243.98 o 
  -8   5  11       10.55       11.33     92.20 o 
  -5   5  11     5074.06     5632.44    275.62 o 
  -2   5  11      719.86      646.00    173.19 o 
   1   5  11     1025.09     1276.23    193.09 o 
   4   5  11      230.57       49.45     97.71 o 
 -10   6  11     3072.86     3524.08    354.34 o 
  -7   6  11    15005.30    16187.71    595.77 o 
  -4   6  11     5985.33     4701.85    335.21 o 
  -1   6  11    29054.52    33808.34   1281.70 o 
   2   6  11     7601.29     8222.56    502.63 o 
   5   6  11     2109.46     1529.46    222.43 o 
 -12   7  11    11817.78    13505.41    524.05 o 
  -9   7  11    13504.70    13461.41    467.37 o 
  -6   7  11      519.40      686.34    142.20 o 
  -3   7  11     5629.27     4053.00    315.08 o 
   0   7  11     8314.24     8550.97    441.25 o 
   3   7  11    22049.97    20426.50    515.57 o 
   6   7  11    12379.55    13095.36    426.62 o 
 -14   8  11      117.14      -72.64    145.29 o 
 -11   8  11     2397.20     2384.93    285.92 o 
  -5   8  11     6067.87     7402.22    404.79 o 
  -2   8  11     9218.10     8392.82    428.86 o 
   1   8  11     8985.18     9512.89    357.96 o 
   4   8  11     2170.06     2151.06    248.05 o 
   7   8  11    12199.62    12704.04    727.55 o 
 -16   9  11      910.22      618.67    206.01 o 
 -13   9  11     2303.29     2368.10    359.32 o 
 -10   9  11     2756.39     3099.57    315.26 o 
  -7   9  11    13888.38    15017.70    711.49 o 
  -4   9  11     2180.94     1411.25    277.04 o 
  -1   9  11     2310.48     3735.92    240.84 o 
   2   9  11      229.93      256.08    107.56 o 
   5   9  11     3808.64     4182.49    296.18 o 
   8   9  11     7114.08     7278.24    420.77 o 
 -15  10  11      956.13      711.82    174.95 o 
 -12  10  11    19221.30    22278.43   1640.74 o 
  -9  10  11      405.44      353.84    238.30 o 
  -6  10  11     9429.68    10371.56   1027.93 o 
  -3  10  11     2450.62     1844.97    206.43 o 
   3  10  11      251.34      119.34    150.89 o 
   9  10  11    21596.03    23502.31   1068.97 o 
 -20  11  11      310.96      149.97    189.25 o 
 -17  11  11      548.29      617.36    197.25 o 
 -14  11  11     2212.10     2825.64    316.98 o 
 -11  11  11    11881.18    13348.99    636.12 o 
  -8  11  11     1360.68     1557.80    252.82 o 
  -5  11  11     3002.44     3998.68    293.36 o 
  -2  11  11     1068.55      574.06    181.49 o 
   1  11  11      311.56      180.90    130.52 o 
   4  11  11      168.44      327.78    140.11 o 
   7  11  11     2648.12     2622.24    285.99 o 
  10  11  11     4607.04     4275.33    367.70 o 
 -22  12  11       11.07       17.67    259.53 o 
 -19  12  11      223.03      -48.15    166.91 o 
 -16  12  11     1477.06     1344.22    415.13 o 
 -13  12  11    53361.61    60232.36   3564.81 o 
 -10  12  11     2384.47     2299.67    454.66 o 
  -7  12  11    20048.59    22168.46   1373.87 o 
  -1  12  11     1078.26     1530.90    208.73 o 
   2  12  11     4640.29     4467.49    268.57 o 
   5  12  11      739.13      628.31    165.92 o 
   8  12  11     3989.00     4525.08    365.66 o 
  11  12  11       96.32      361.83    286.07 o 
 -24  13  11     3798.07     3251.34    405.64 o 
 -21  13  11      180.89      193.62    196.47 o 
 -18  13  11     2904.72     3066.61    343.50 o 
 -15  13  11     1621.85     2546.23    332.18 o 
 -12  13  11     7647.07     8308.54    613.88 o 
  -9  13  11    24003.63    23832.11   1467.36 o 
  -6  13  11      332.35      140.80    154.33 o 
  -3  13  11     8447.95     8833.04    420.45 o 
   0  13  11      242.24      -20.15    148.27 o 
   3  13  11      922.58     1031.09    179.01 o 
   6  13  11      439.19      303.57    234.29 o 
   9  13  11     3212.74     3342.28    390.95 o 
  12  13  11     3484.76     3440.47    575.30 o 
 -26  14  11       65.70       78.28    348.61 o 
 -23  14  11      297.63      428.33    226.77 o 
 -20  14  11     6808.28     5739.28    724.82 o 
 -17  14  11     2001.99     2231.95    280.07 o 
 -14  14  11     4302.98     3526.64    530.44 o 
 -11  14  11     2616.75     2484.25    261.18 o 
  -8  14  11     4490.22     4459.16    355.58 o 
  -5  14  11     4451.22     3988.74    445.42 o 
   1  14  11      364.22      467.07    172.87 o 
   4  14  11     2555.91     2513.53    271.42 o 
   7  14  11      483.49      752.76    267.58 o 
  10  14  11      673.30      694.28    281.46 o 
  13  14  11        3.22      -36.24    363.34 o 
 -25  15  11     2998.84     3895.43    455.16 o 
 -22  15  11        4.98     -105.43    210.86 o 
 -19  15  11      239.46      205.48    198.76 o 
 -16  15  11     1303.20     1118.15    232.84 o 
 -13  15  11     6254.08     7107.70   1195.96 o 
 -10  15  11     1113.27     1004.01    202.09 o 
  -7  15  11     6956.40     6315.52    628.55 o 
  -4  15  11      404.37      385.37    188.01 o 
  -1  15  11     7259.36     8660.25    490.43 o 
   2  15  11       12.31      -70.08    185.03 o 
   5  15  11       51.94      129.31    172.86 o 
   8  15  11     1826.79     1264.93    312.25 o 
  11  15  11     2521.85     2606.80    708.35 o 
 -27  16  11     1520.08     1234.00    493.82 o 
 -24  16  11      794.21      615.45    343.12 o 
 -21  16  11      844.02      827.94    251.53 o 
 -18  16  11     3936.41     4178.80    406.67 o 
 -15  16  11     7053.50     7532.47    442.10 o 
 -12  16  11       21.03      -68.48    136.95 o 
  -9  16  11      363.57      249.48    156.97 o 
  -6  16  11     2910.88     2672.30    303.62 o 
  -3  16  11     1948.99     1874.16    249.72 o 
   0  16  11     6999.32     7427.67    566.38 o 
   3  16  11     8828.22     8766.48    460.42 o 
   6  16  11       81.32     -151.55    388.77 o 
   9  16  11      930.39      530.44    391.38 o 
 -26  17  11       22.41     -177.93    355.87 o 
 -23  17  11       52.10      -57.29    261.42 o 
 -20  17  11       23.18      -67.29    205.41 o 
 -17  17  11     5082.72     4912.64    393.68 o 
 -14  17  11     1847.19     1517.21    270.50 o 
 -11  17  11      678.97      674.50    222.28 o 
  -8  17  11      896.48      808.05    201.74 o 
  -5  17  11     3548.09     4009.81    369.73 o 
  -2  17  11     9428.26     8626.36    527.03 o 
   1  17  11      915.01     1095.12    234.67 o 
   4  17  11     7282.00     8673.96    743.92 o 
   7  17  11       84.27      266.56    344.70 o 
 -25  18  11     1828.34     1558.64    357.76 o 
 -22  18  11     2225.94     2498.04    383.69 o 
 -19  18  11     7305.25     8703.10    522.55 o 
 -16  18  11     2910.51     2166.92    321.07 o 
 -13  18  11     1558.05     1271.94    237.38 o 
 -10  18  11     1764.16     1205.21    227.90 o 
  -7  18  11    12584.09    12415.66    570.65 o 
  -4  18  11      182.16      130.95    221.28 o 
  -1  18  11     2685.21     2377.71    287.27 o 
   2  18  11      100.61      176.91    184.77 o 
   5  18  11      239.38      249.54    247.68 o 
   8  18  11      462.31      383.91    391.05 o 
 -24  19  11     1916.18     1358.78    330.38 o 
 -21  19  11     1481.53     1750.81    308.08 o 
 -18  19  11    14601.55    14158.21    663.86 o 
 -15  19  11       29.43       37.79    180.62 o 
 -12  19  11     3686.59     3937.92    346.72 o 
  -9  19  11     2083.25     1815.39    265.10 o 
  -6  19  11        5.58       75.22    173.93 o 
  -3  19  11    16960.22    18582.81    890.17 o 
   0  19  11     2726.21     2256.66    298.38 o 
   3  19  11     2724.19     2559.60    379.04 o 
   6  19  11      445.39      205.44    338.60 o 
 -23  20  11     3138.31     3059.84    384.39 o 
 -20  20  11     2481.44     3036.91    351.80 o 
 -17  20  11       23.16      139.23    194.16 o 
 -14  20  11     8491.15     8777.29    633.62 o 
 -11  20  11       67.01      -50.88    161.02 o 
  -8  20  11     1418.61      900.83    232.33 o 
  -5  20  11      496.57      556.82    216.70 o 
  -2  20  11     1119.75     1071.26    249.27 o 
   1  20  11      745.78     1119.96    315.96 o 
   4  20  11      255.86      304.73    338.60 o 
 -25  21  11     2443.34     2973.12    392.36 o 
 -22  21  11       24.70      -42.43    225.02 o 
 -19  21  11     1199.56     1197.51    313.46 o 
 -16  21  11      503.29      460.30    237.58 o 
 -13  21  11     1199.90     1325.56    262.49 o 
 -10  21  11      681.56      366.23    215.39 o 
  -7  21  11      196.85      165.54    191.05 o 
  -4  21  11       40.10       19.69    211.48 o 
  -1  21  11     7324.35     7952.87    603.38 o 
   2  21  11       20.16     -130.33    304.52 o 
 -24  22  11      590.35      465.11    300.44 o 
 -21  22  11     1738.96     1894.52    317.29 o 
 -18  22  11     1613.52     1668.00    323.15 o 
 -15  22  11     1814.65     2276.25    310.84 o 
 -12  22  11     8084.04     8996.07    661.43 o 
  -9  22  11     1299.35     1414.96    264.61 o 
  -6  22  11     2182.82     1901.67    293.67 o 
  -3  22  11      879.72     1179.61    272.75 o 
   0  22  11     4035.58     4886.83    610.76 o 
 -23  23  11     4827.82     4614.34    639.96 o 
 -20  23  11      544.71      187.82    254.24 o 
 -17  23  11     1039.26      816.91    255.24 o 
 -14  23  11     2721.34     2199.85    318.01 o 
 -11  23  11       89.12      146.24    196.35 o 
  -8  23  11     3473.03     3357.88    356.94 o 
  -5  23  11     7347.19     7259.25    497.20 o 
  -2  23  11     1225.89     1157.78    337.08 o 
   1  23  11      399.05      711.57    395.30 o 
 -22  24  11      132.94      325.06    284.06 o 
 -19  24  11     2656.56     2552.01    357.25 o 
 -16  24  11     1154.20     1636.40    329.73 o 
 -13  24  11     2627.85     2379.12    327.06 o 
 -10  24  11     2991.80     2648.61    403.17 o 
  -7  24  11      302.75      331.03    229.41 o 
  -4  24  11       31.09       78.03    293.09 o 
  -1  24  11     1239.23     1445.06    443.49 o 
 -21  25  11     2619.67     2658.11    372.95 o 
 -18  25  11      606.23      577.70    280.15 o 
 -15  25  11     5399.05     5080.40    439.81 o 
 -12  25  11     3895.69     3633.84    389.13 o 
  -9  25  11     2796.29     3278.99    373.21 o 
  -6  25  11        5.46       72.08    303.88 o 
 -17  26  11       76.16       68.29    223.12 o 
 -14  26  11     1010.59     1127.77    317.48 o 
 -11  26  11      284.39      262.87    232.42 o 
  -8  26  11      484.92      716.81    363.07 o 
 -16  27  11      870.02     1105.92    305.43 o 
 -13  27  11     2594.26     2661.61    379.35 o 
   1   1  12      835.45      838.61    167.06 o 
  -1   2  12    52535.28    60544.93   1475.75 o 
   2   2  12     1452.94     1929.39    208.31 o 
  -3   3  12     1451.94     2506.60    203.05 o 
   0   3  12     1082.86      901.04    204.31 o 
   3   3  12     2365.80     2318.03    222.79 o 
  -5   4  12    51664.00    57869.95   2742.16 o 
  -2   4  12     4167.84     4559.18    296.40 o 
   1   4  12    70507.95    77066.53   1801.24 o 
   4   4  12     9001.16    10351.79    962.04 o 
  -7   5  12     5578.03     6477.65    311.71 o 
  -4   5  12     3771.93     3948.91    275.38 o 
  -1   5  12    29872.92    32755.61    861.90 o 
   2   5  12    16273.25    16139.95    481.84 o 
   5   5  12    10018.66    10422.32    432.92 o 
  -9   6  12     8131.91     5634.58    521.94 o 
  -3   6  12     3386.03     2753.55    211.44 o 
   3   6  12     2835.93     2469.46    205.64 o 
   6   6  12     1758.10     1159.72    355.82 o 
 -11   7  12    10796.96    11735.75    702.66 o 
  -8   7  12     4202.25     4612.90    342.97 o 
  -5   7  12    11026.15    10933.88    388.62 o 
  -2   7  12     2624.24     2381.19    265.43 o 
   1   7  12     4808.00     4049.52    259.82 o 
   4   7  12       55.68        7.27    105.06 o 
   7   7  12      494.97      649.96    250.44 o 
 -13   8  12       77.42      -11.92    167.84 o 
 -10   8  12     1356.48     1107.00    434.89 o 
  -7   8  12     9191.55    11379.32    518.21 o 
  -4   8  12     8167.82     9776.64    409.46 o 
  -1   8  12     2005.11     2105.00    346.53 o 
   2   8  12      675.65     1043.08    242.15 o 
   5   8  12        8.16      -33.68    185.23 o 
   8   8  12    14152.55    13930.54   1080.65 o 
 -15   9  12      755.61     1219.14    314.88 o 
 -12   9  12      798.26     1224.07    294.29 o 
  -9   9  12    10640.44    11661.06    590.03 o 
  -6   9  12      108.45      263.51    224.73 o 
  -3   9  12      882.10      386.12    212.97 o 
   0   9  12     4092.07     3830.47    334.42 o 
   3   9  12     9568.46     8519.01    386.04 o 
   6   9  12      282.80       72.52    111.24 o 
   9   9  12      327.37      466.77    225.20 o 
 -17  10  12       49.03      -12.01    190.47 o 
 -14  10  12     1250.89     1359.10    310.51 o 
 -11  10  12    27648.08    30305.85   1326.71 o 
  -5  10  12     3857.86     4830.39    524.28 o 
   1  10  12    15848.85    16993.54    892.18 o 
   7  10  12    21987.93    21571.41   1020.90 o 
  10  10  12       35.30      194.87    212.97 o 
 -19  11  12     2804.65     2992.62    372.85 o 
 -16  11  12       33.35       89.80    223.07 o 
 -13  11  12      133.58      140.33    227.61 o 
 -10  11  12    23735.23    26813.66   1114.88 o 
  -7  11  12        9.37       64.76    195.98 o 
  -4  11  12     4920.79     5171.28    482.04 o 
  -1  11  12      203.30       40.27    185.23 o 
   2  11  12       89.39       94.15    164.42 o 
   5  11  12     6327.83     6348.27    421.06 o 
   8  11  12     4953.70     4488.51    564.37 o 
  11  11  12     8971.66    10138.33    749.34 o 
 -21  12  12    10064.48    12353.30    695.80 o 
 -18  12  12     2328.54     2267.09    390.06 o 
 -15  12  12     4146.13     3943.25    391.87 o 
 -12  12  12     6062.30     7734.72    694.60 o 
  -9  12  12     1789.23     2008.93    295.59 o 
  -6  12  12     3977.77     3169.45    500.79 o 
  -3  12  12      122.05      274.79    186.81 o 
   0  12  12     2506.93     2264.01    370.22 o 
   3  12  12       20.67      -75.87    157.44 o 
   6  12  12     1631.64     2166.79    317.31 o 
   9  12  12      140.59       83.38    220.39 o 
  12  12  12      142.64      -12.54    284.84 o 
 -23  13  12      712.63      704.41    286.53 o 
 -20  13  12     1447.02     1703.77    378.00 o 
 -17  13  12     1754.55     1723.19    312.25 o 
 -14  13  12      169.61      320.68    237.49 o 
 -11  13  12     8514.85     8845.42    656.54 o 
  -8  13  12       39.90       75.38    207.39 o 
  -5  13  12       41.13       85.06    202.48 o 
  -2  13  12     2127.27     1678.30    329.47 o 
   1  13  12      232.63      162.15    179.19 o 
   4  13  12     1163.01     1463.87    266.98 o 
   7  13  12      487.30      526.08    242.01 o 
  10  13  12      266.70      318.93    256.77 o 
 -25  14  12        7.94        6.12    286.50 o 
 -22  14  12     5781.14     5898.11    516.77 o 
 -19  14  12        3.67      -93.97    187.95 o 
 -16  14  12     6126.32     6697.01    615.87 o 
 -13  14  12     1365.44     1689.52    302.54 o 
 -10  14  12      528.05      644.01    261.95 o 
  -7  14  12      859.89      960.56    245.72 o 
  -4  14  12     2307.12     2206.54    359.37 o 
  -1  14  12     1545.77     1563.70    273.86 o 
   5  14  12        8.29      -53.30    227.61 o 
   8  14  12       35.38     -105.46    210.92 o 
  11  14  12       28.81      -49.29    245.34 o 
 -24  15  12      787.66      780.68    295.35 o 
 -21  15  12       76.62       96.68    229.87 o 
 -18  15  12     1658.86     1981.99    337.04 o 
 -15  15  12    10139.64    10662.71    757.72 o 
 -12  15  12       66.95       51.28    213.72 o 
  -9  15  12     6893.06     6829.01    588.49 o 
  -6  15  12     2195.57     2865.72    343.79 o 
  -3  15  12     3298.55     2666.07    332.16 o 
   0  15  12     4396.42     3915.08    381.85 o 
   3  15  12     2800.75     2438.22    280.08 o 
   6  15  12     6663.42     7553.48    725.16 o 
   9  15  12     1169.53     1070.19    330.45 o 
 -23  16  12      275.23      401.69    274.60 o 
 -20  16  12     3932.80     3848.15    672.11 o 
 -17  16  12     1459.96     1144.47    301.12 o 
 -14  16  12      763.30      830.25    308.72 o 
 -11  16  12     8207.27     8471.99    557.88 o 
  -8  16  12     1020.16      559.41    265.93 o 
  -5  16  12     8362.63     9164.39    558.03 o 
  -2  16  12     7008.66     7360.25    770.95 o 
   1  16  12     1682.79     1912.54    262.51 o 
   4  16  12      226.41      206.54    194.00 o 
   7  16  12     1703.87     1873.55    352.54 o 
 -25  17  12      283.85      233.12    335.45 o 
 -22  17  12     1740.46     2052.30    375.84 o 
 -19  17  12     2706.51     2308.49    368.04 o 
 -16  17  12    11948.83    15025.68    766.13 o 
 -13  17  12     1516.30     1636.22    317.31 o 
 -10  17  12        1.90     -105.90    211.80 o 
  -7  17  12       12.94      -72.35    188.31 o 
  -4  17  12     5503.22     5421.95    464.90 o 
  -1  17  12     2322.94     2040.10    273.55 o 
   2  17  12     3711.95     3692.31    399.74 o 
   5  17  12     4165.51     3789.83    423.44 o 
   8  17  12       98.19      336.85    366.67 o 
 -24  18  12      257.47      231.26    308.44 o 
 -21  18  12      630.50      196.56    247.57 o 
 -18  18  12        6.10       12.47    258.31 o 
 -15  18  12     1986.72     1989.82    345.29 o 
 -12  18  12     5024.14     4672.40    451.97 o 
  -9  18  12       10.25      -91.52    183.03 o 
  -6  18  12        4.94       17.66    227.98 o 
  -3  18  12      350.03      257.72    189.34 o 
   0  18  12      114.62      121.96    218.68 o 
   3  18  12      174.42       -0.25    230.86 o 
   6  18  12      359.58      369.86    356.42 o 
 -23  19  12     1581.20     2079.33    388.69 o 
 -20  19  12     4224.02     4496.68    562.73 o 
 -17  19  12      167.25      517.40    274.42 o 
 -14  19  12     1058.23      951.13    332.41 o 
 -11  19  12      245.94       -8.84    212.16 o 
  -8  19  12      158.34      178.98    258.31 o 
  -5  19  12      392.27      149.51    186.73 o 
  -2  19  12     7121.04     6848.60    516.54 o 
   1  19  12      856.66      807.99    242.47 o 
   4  19  12     1405.57     1357.93    341.64 o 
 -22  20  12     1163.31      913.17    327.22 o 
 -19  20  12      162.00      477.42    295.94 o 
 -16  20  12       62.49      336.05    375.59 o 
 -13  20  12     5232.89     5668.71    513.99 o 
 -10  20  12     2866.33     2416.21    425.39 o 
  -7  20  12     6305.14     6055.24    435.32 o 
  -4  20  12      181.98       60.99    210.18 o 
  -1  20  12      160.99       68.00    196.34 o 
   2  20  12     5170.36     6231.95    557.86 o 
 -21  21  12     1624.55     1564.30    367.66 o 
 -18  21  12     1404.27     1066.88    379.91 o 
 -15  21  12      297.97      -75.31    288.00 o 
 -12  21  12       83.43      199.23    270.68 o 
  -9  21  12     4873.59     5016.72    577.52 o 
  -6  21  12      331.65      411.03    217.67 o 
  -3  21  12    10979.54    11049.93    577.26 o 
   0  21  12     1348.03     1021.38    402.53 o 
 -20  22  12     1311.28     1630.03    430.27 o 
 -17  22  12       68.65      109.87    254.43 o 
 -14  22  12    12606.95    13822.80   1690.16 o 
 -11  22  12      352.68      268.93    253.39 o 
  -8  22  12     1768.43     1669.36    288.84 o 
  -5  22  12     5619.08     5826.59    454.33 o 
  -2  22  12      188.09      245.24    252.61 o 
 -19  23  12       26.05      -17.52    254.81 o 
 -16  23  12     3501.29     3631.10    465.67 o 
 -13  23  12     1816.44     1948.54    379.06 o 
 -10  23  12     3027.42     3008.65    380.97 o 
  -7  23  12        1.72        9.22    200.33 o 
  -4  23  12      831.78     1083.24    318.19 o 
 -18  24  12      150.06      136.82    311.83 o 
 -15  24  12        8.94      111.11    257.85 o 
 -12  24  12      892.75      771.91    308.57 o 
  -9  24  12       87.26      -19.82    204.03 o 
  -6  24  12     1442.62     1275.30    287.71 o 
 -17  25  12     1886.68     2215.52    526.86 o 
 -14  25  12      391.91      364.28    298.64 o 
 -11  25  12       41.68       32.43    205.23 o 
  -8  25  12     1230.25      800.93    300.78 o 
  -1   1  13      459.28      380.55    152.85 o 
  -3   2  13       31.87       41.86    157.00 o 
  -5   3  13    15091.15    20205.05    743.06 o 
  -2   3  13      163.44      121.01    139.11 o 
   1   3  13     2687.29     3639.57    256.98 o 
  -7   4  13    41846.40    45595.64   1328.46 o 
  -4   4  13    27891.48    33249.68    954.27 o 
  -1   4  13    23443.88    25235.28    831.13 o 
   2   4  13    11193.12    12141.96    644.44 o 
  -9   5  13     4582.12     5441.65    495.04 o 
  -6   5  13     2163.54     2138.69    235.85 o 
  -3   5  13     3830.07     3635.86    253.70 o 
   0   5  13     1274.21     1684.01    197.16 o 
   3   5  13     1734.28     2705.30    226.18 o 
 -11   6  13      202.02      108.83    115.77 o 
  -5   6  13     5370.92     6505.28    359.75 o 
  -2   6  13     8063.46     8203.68    830.25 o 
   1   6  13     3114.66     3753.57    342.50 o 
   4   6  13     6529.56     6677.06    371.94 o 
 -13   7  13       23.46        1.88    167.21 o 
 -10   7  13     1989.01     1779.02    282.16 o 
  -7   7  13      785.47      688.31    257.05 o 
  -4   7  13     1635.97     3022.15    394.20 o 
  -1   7  13    19523.99    21348.08    750.49 o 
   2   7  13       24.80       29.02    154.08 o 
   5   7  13    13398.79    14046.50    527.68 o 
 -15   8  13      138.10      130.56    190.89 o 
 -12   8  13      317.39      388.25    232.51 o 
  -9   8  13     1091.42     1326.37    260.58 o 
  -6   8  13     1356.42      764.36    349.23 o 
  -3   8  13     3502.71     3519.74    271.10 o 
   3   8  13     7878.32     8147.60    363.18 o 
   6   8  13     6917.41     6609.07    922.50 o 
 -17   9  13     5091.14     5146.32    541.32 o 
 -14   9  13       23.38       86.50    211.80 o 
 -11   9  13     1759.95     1784.99    291.39 o 
  -8   9  13      890.12      817.07    280.12 o 
  -5   9  13     1732.19     1344.73    294.48 o 
  -2   9  13    10137.47    10292.08    653.71 o 
   1   9  13     4342.59     4122.82    274.74 o 
   4   9  13      226.88      182.77    178.16 o 
   7   9  13        5.42      254.27    237.49 o 
 -19  10  13    15536.24    15297.26    994.76 o 
 -16  10  13     1492.78     1059.36    324.41 o 
 -13  10  13     7710.48     8355.22    697.23 o 
  -7  10  13      524.42      363.71    259.80 o 
  -4  10  13     1964.68     1930.67    434.89 o 
  -1  10  13    16280.87    16492.40    904.72 o 
   2  10  13      122.17      156.70    201.68 o 
   5  10  13      259.20      299.41    165.58 o 
   8  10  13      749.24      644.61    249.62 o 
 -21  11  13     1037.24     1323.01    318.82 o 
 -18  11  13     1248.47     1358.15    302.51 o 
 -15  11  13      186.37      188.42    256.05 o 
 -12  11  13    12301.43    14422.81    699.21 o 
  -9  11  13      120.79      528.15    213.84 o 
  -6  11  13     3655.88     4159.99    388.43 o 
  -3  11  13      627.70      302.05    191.87 o 
   0  11  13     2349.13     2126.96    286.76 o 
   3  11  13       54.31      -50.30    183.65 o 
   6  11  13     2565.62     2499.88    336.86 o 
   9  11  13      182.30      330.88    246.64 o 
 -23  12  13     3046.16     2761.37    402.26 o 
 -20  12  13     5022.62     4960.01    477.87 o 
 -17  12  13      170.42      292.66    226.82 o 
 -14  12  13        0.08      -92.25    283.34 o 
 -11  12  13     1568.72     2297.54    318.64 o 
  -8  12  13     1477.83     1797.84    294.20 o 
  -5  12  13      208.01      128.49    242.29 o 
  -2  12  13     2623.81     3512.10    546.91 o 
   1  12  13     3695.01     4027.42    316.32 o 
   4  12  13     3636.81     3808.62    586.45 o 
   7  12  13     1599.87     1174.36    299.46 o 
  10  12  13      588.88      489.85    266.45 o 
 -22  13  13      632.03      491.07    271.27 o 
 -19  13  13     2569.82     2774.44    386.50 o 
 -16  13  13        2.80       83.93    237.22 o 
 -13  13  13      585.43      534.01    240.96 o 
 -10  13  13     1440.73     1327.19    281.37 o 
  -7  13  13     6094.76     7319.41    593.28 o 
  -4  13  13       12.97      -58.28    168.69 o 
  -1  13  13        5.02      -11.91    172.01 o 
   2  13  13      117.87      156.14    194.91 o 
   5  13  13    16257.76    16618.22   1166.31 o 
   8  13  13       76.51      346.47    256.48 o 
  11  13  13     1791.83     2795.77    510.67 o 
 -24  14  13      165.73      -28.39    238.89 o 
 -21  14  13     3660.41     5139.61    496.26 o 
 -18  14  13     2358.90     2205.20    413.09 o 
 -15  14  13     2130.49     2715.74    371.93 o 
 -12  14  13     3263.76     3602.89    394.69 o 
  -9  14  13     2156.39     1977.16    314.05 o 
  -6  14  13     3436.18     2820.22    533.73 o 
  -3  14  13       96.11       99.06    182.71 o 
   0  14  13     5639.83     6069.20    541.33 o 
   3  14  13     1064.37      962.85    261.85 o 
   6  14  13     1216.54     1001.57    579.86 o 
   9  14  13     2487.19     3075.61    507.47 o 
 -23  15  13      115.76     -120.28    272.94 o 
 -20  15  13       14.29      117.20    259.80 o 
 -17  15  13     9223.47     9556.21    624.54 o 
 -14  15  13      216.35      398.89    280.21 o 
 -11  15  13      840.91      988.80    273.33 o 
  -8  15  13     3705.15     4897.77    444.44 o 
  -5  15  13      401.67      140.60    193.72 o 
  -2  15  13      669.61      588.30    289.45 o 
   1  15  13     5326.37     5704.76    521.85 o 
   4  15  13     2030.42     2075.63    691.88 o 
   7  15  13       15.87       22.10    291.25 o 
 -22  16  13     2643.15     2495.13    403.04 o 
 -19  16  13      824.55      682.07    288.54 o 
 -16  16  13      371.19      477.84    259.05 o 
 -13  16  13     6492.56     6769.36    528.97 o 
 -10  16  13      778.09     1020.38    323.88 o 
  -7  16  13     4439.71     4481.95    429.27 o 
  -4  16  13       12.33     -118.61    276.75 o 
  -1  16  13      167.71      172.99    214.13 o 
   2  16  13     1859.79     1626.51    380.95 o 
   5  16  13      585.21      286.56    294.48 o 
   8  16  13      766.54      516.84    357.73 o 
 -21  17  13     1848.35     1725.74    361.16 o 
 -18  17  13      358.95      159.22    237.78 o 
 -15  17  13       89.97       78.44    220.12 o 
 -12  17  13       39.63      -46.26    221.65 o 
  -9  17  13      829.48      663.50    259.12 o 
  -6  17  13      515.13      503.15    285.21 o 
  -3  17  13     2715.91     2571.13    356.85 o 
   0  17  13     2246.65     1982.97    406.99 o 
   3  17  13     2527.46     2481.65    356.68 o 
   6  17  13      128.58      -72.17    291.25 o 
 -23  18  13       97.51      -41.58    250.16 o 
 -20  18  13      101.53      315.93    270.60 o 
 -17  18  13      964.80      764.26    291.96 o 
 -14  18  13     1097.83      845.52    287.56 o 
 -11  18  13      361.95      523.39    254.17 o 
  -8  18  13       18.88     -101.21    224.15 o 
  -5  18  13     1429.13     1332.59    309.78 o 
  -2  18  13       63.01     -127.38    254.77 o 
   1  18  13      412.81      450.44    258.07 o 
   4  18  13      192.52      374.73    330.66 o 
 -22  19  13     1537.56     1268.00    364.06 o 
 -19  19  13        7.77      -35.32    290.75 o 
 -16  19  13     2402.60     2533.68    390.71 o 
 -13  19  13      821.03      625.98    288.62 o 
 -10  19  13     2570.08     2382.82    374.37 o 
  -7  19  13     8818.66    10712.41    935.68 o 
  -4  19  13     6841.74     7161.23    664.64 o 
  -1  19  13     4145.16     3901.90    535.08 o 
   2  19  13        6.26      147.92    303.81 o 
 -21  20  13      333.59      253.15    285.82 o 
 -18  20  13     1742.84     1675.05    420.25 o 
 -15  20  13     5505.25     6882.05    585.23 o 
 -12  20  13     1171.23      987.72    352.71 o 
  -9  20  13     2401.75     2292.98    416.21 o 
  -6  20  13      856.62     1179.20    304.34 o 
  -3  20  13      510.65      734.89    283.01 o 
   0  20  13     3640.11     3938.44    552.07 o 
 -20  21  13     1379.14     1218.34    353.14 o 
 -17  21  13      426.46      459.91    287.12 o 
 -14  21  13      447.50      543.25    329.30 o 
 -11  21  13     5006.47     4929.12    599.65 o 
  -8  21  13      174.88      352.01    258.74 o 
  -5  21  13     2049.40     2372.54    374.99 o 
  -2  21  13     1341.37     1162.95    389.44 o 
 -19  22  13      547.94      503.48    304.26 o 
 -16  22  13     1975.93     1741.85    635.87 o 
 -13  22  13       93.80     -115.22    230.44 o 
 -10  22  13        4.89       59.03    279.56 o 
  -7  22  13     1262.63      751.23    297.41 o 
  -4  22  13     1659.11     1157.29    397.39 o 
 -18  23  13      710.89      638.92    367.30 o 
 -15  23  13      190.15      -22.02    263.33 o 
 -12  23  13      506.86      540.77    454.66 o 
  -9  23  13     2285.25     2291.12    392.11 o 
  -6  23  13      225.57      -16.77    309.70 o 
 -14  24  13      402.63      269.68    341.69 o 
 -11  24  13      158.22      121.41    268.61 o 
  -8  24  13      473.03      312.40    284.49 o 
   0   1  14     8463.98     9852.37    445.40 o 
  -2   2  14     6487.68     7134.00    542.98 o 
   1   2  14     8867.60    10750.29    379.69 o 
  -4   3  14    27118.00    32027.69    844.21 o 
  -1   3  14     1892.17     2126.77    197.72 o 
   2   3  14     3493.99     3821.50    275.96 o 
  -6   4  14     5381.92     6892.41    718.23 o 
  -3   4  14       25.40      153.89    170.51 o 
   0   4  14       22.49      105.43    270.16 o 
   3   4  14    13161.24    14387.38    635.56 o 
  -8   5  14      344.28      578.81    203.04 o 
  -5   5  14     5479.32     6681.40    454.11 o 
  -2   5  14      434.74      647.25    160.65 o 
   1   5  14     6455.77     7974.41    369.35 o 
   4   5  14     8913.55     9634.98    536.95 o 
  -7   6  14     8942.58     8801.45    634.79 o 
  -4   6  14     1606.78     1838.42    454.66 o 
  -1   6  14     2134.85     2613.51    265.21 o 
   5   6  14      642.36      562.38    261.14 o 
 -12   7  14      156.61      326.36    205.11 o 
  -9   7  14     2632.99     2320.66    308.70 o 
  -6   7  14       94.18       23.78    128.99 o 
  -3   7  14     4906.00     4355.63    453.13 o 
   0   7  14      276.67      314.51    197.30 o 
   3   7  14       41.90      -77.25    154.49 o 
   6   7  14      173.29      136.63    188.01 o 
 -14   8  14    10831.50    12895.26   1205.84 o 
 -11   8  14      570.59     1006.60    252.85 o 
  -8   8  14     1608.90     1632.70    285.04 o 
  -5   8  14     3499.85     3613.74    467.21 o 
  -2   8  14     2326.87     2220.59    461.25 o 
   1   8  14    11140.94    12991.44    463.08 o 
   4   8  14      779.01      602.90    223.35 o 
   7   8  14     1391.39     2312.14    336.30 o 
 -16   9  14     4139.97     4232.88    426.22 o 
 -13   9  14       68.25       91.79    224.04 o 
 -10   9  14     8432.41     9497.16    672.83 o 
  -7   9  14     5303.55     6437.62    472.45 o 
  -4   9  14      730.93      955.35    295.67 o 
  -1   9  14      134.85      189.13    211.65 o 
   2   9  14       12.32      -30.46    156.78 o 
   5   9  14       21.96       38.50    205.42 o 
   8   9  14       51.15       99.94    209.17 o 
 -18  10  14      375.84      224.04    375.59 o 
 -15  10  14        2.52      -92.04    184.07 o 
 -12  10  14      355.49      230.63    316.29 o 
  -9  10  14      919.32      912.27    249.64 o 
  -6  10  14      222.48      -19.77    336.05 o 
  -3  10  14     1516.51     1651.68    362.01 o 
   0  10  14     3495.63     3696.48    445.60 o 
   3  10  14     4514.66     5559.16    419.00 o 
   6  10  14     2148.32     2466.22    341.09 o 
   9  10  14       22.35      255.93    241.90 o 
 -20  11  14     2916.69     3471.01    425.54 o 
 -17  11  14     1739.52     1837.51    332.26 o 
 -14  11  14      205.15      340.49    268.32 o 
 -11  11  14     2233.29     2592.21    346.07 o 
  -8  11  14      361.44      488.44    274.86 o 
  -5  11  14      858.51      656.92    229.67 o 
  -2  11  14        4.25      -84.11    168.22 o 
   1  11  14     2849.99     2742.49    306.97 o 
   4  11  14    18669.37    18707.53    946.20 o 
   7  11  14     2304.82     3079.57    393.22 o 
  10  11  14     6121.71     6657.28    593.78 o 
 -22  12  14       33.78     -108.26    236.45 o 
 -19  12  14     3274.53     3289.15    421.91 o 
 -16  12  14      437.05      395.88    247.34 o 
 -13  12  14      592.61      438.13    233.90 o 
 -10  12  14     1436.12     1719.81    487.61 o 
  -7  12  14     2146.16     2048.23    315.96 o 
  -4  12  14     1581.06     1120.18    324.41 o 
  -1  12  14    10302.89     9502.05    731.76 o 
   2  12  14      472.14      752.63    273.84 o 
   5  12  14      908.26      980.72    337.54 o 
 -21  13  14     1472.33     1573.97    348.23 o 
 -18  13  14     2265.55     2987.02    399.67 o 
 -15  13  14     4044.90     4633.25    544.37 o 
 -12  13  14     3703.14     4715.18    534.92 o 
  -9  13  14      435.91      549.25    284.84 o 
  -6  13  14       17.79      -91.61    183.23 o 
  -3  13  14     1002.22      751.37    244.72 o 
   0  13  14      998.95      791.48    208.22 o 
   3  13  14     8215.31     8332.04    529.48 o 
   6  13  14      141.53      484.15    305.89 o 
   9  13  14       47.18      -72.48    362.41 o 
 -20  14  14      587.11      282.99    303.88 o 
 -17  14  14     1148.23      893.29    290.14 o 
 -14  14  14     3225.83     3651.17    493.28 o 
 -11  14  14     3349.50     2990.12    385.94 o 
  -8  14  14     2880.88     2593.46    358.70 o 
  -5  14  14     6049.77     6163.53    488.64 o 
  -2  14  14     1303.84     1383.45    286.18 o 
   1  14  14        5.59      -93.21    186.43 o 
   4  14  14     4775.62     4234.29    525.55 o 
   7  14  14     3890.08     4660.38    587.03 o 
 -22  15  14     1077.83     1786.22    378.69 o 
 -19  15  14     3758.76     4479.22    582.63 o 
 -16  15  14      405.80      475.12    265.94 o 
 -13  15  14        8.80     -121.90    243.80 o 
 -10  15  14      566.36      758.25    311.86 o 
  -7  15  14      295.80      246.37    221.29 o 
  -4  15  14     1336.51     2081.66    441.48 o 
  -1  15  14       47.10      142.18    214.40 o 
   2  15  14       38.34      -69.33    195.78 o 
   5  15  14     4440.00     5165.63    589.98 o 
 -21  16  14       30.33       32.31    254.90 o 
 -18  16  14     2505.02     2223.59    382.65 o 
 -15  16  14      779.30      810.80    293.71 o 
 -12  16  14      689.91      737.30    277.08 o 
  -9  16  14        5.47      -63.71    197.18 o 
  -6  16  14     1522.94     1990.52    337.38 o 
  -3  16  14        6.94      -90.54    181.08 o 
   0  16  14      347.46      563.58    315.06 o 
   3  16  14     1883.58     2159.72    443.13 o 
   6  16  14     1350.11     1573.11    426.32 o 
 -20  17  14      143.68      378.88    316.84 o 
 -17  17  14     2128.30     2352.19    388.35 o 
 -14  17  14       10.60      -85.66    246.95 o 
 -11  17  14      265.60      285.21    281.58 o 
  -8  17  14     4265.77     3924.45    475.91 o 
  -5  17  14       72.77      -98.21    196.42 o 
  -2  17  14    11197.34    11908.38    823.76 o 
   1  17  14      858.00      512.98    262.05 o 
   4  17  14      393.76      520.55    540.32 o 
 -19  18  14      651.67     1084.18    339.14 o 
 -16  18  14        0.10     -174.62    349.23 o 
 -13  18  14     6211.51     7648.12    779.18 o 
 -10  18  14       10.29       22.40    263.17 o 
  -7  18  14      400.75      314.07    254.91 o 
  -4  18  14     3243.30     3111.24    403.21 o 
  -1  18  14     1654.33     1490.99    402.96 o 
   2  18  14     1929.46     1760.13    438.55 o 
 -18  19  14     1622.63     1831.48    387.21 o 
 -15  19  14     1207.90     1474.64    349.86 o 
 -12  19  14      672.88      875.47    353.28 o 
  -9  19  14     5577.38     6190.25   1334.33 o 
  -6  19  14      970.32      409.44    314.85 o 
  -3  19  14     2250.42     1699.43    346.02 o 
   0  19  14      286.09      177.00    315.06 o 
 -17  20  14     1175.05     1828.86    388.78 o 
 -14  20  14     2327.94     2285.03    469.73 o 
 -11  20  14       13.33      -39.82    232.06 o 
  -8  20  14     1163.70     1361.94    341.15 o 
  -5  20  14     1457.92     1297.24    325.43 o 
  -2  20  14      779.02      663.82    356.05 o 
 -16  21  14        8.46     -139.32    278.65 o 
 -13  21  14      140.97      322.82    274.25 o 
 -10  21  14      729.80      815.43    370.57 o 
  -7  21  14     1576.14     1287.22    337.18 o 
  -4  21  14        2.92       74.83    244.83 o 
 -15  22  14     1360.93     1454.15    373.40 o 
 -12  22  14       41.70       42.15    295.67 o 
  -9  22  14      382.90      361.33    295.29 o 
  -6  22  14     1213.41      847.77    318.43 o 
   1   1  15     2840.99     2350.18    208.17 o 
  -1   2  15     7913.54    10020.68    458.46 o 
   2   2  15     3794.88     4269.91    384.40 o 
  -3   3  15     8879.08    10296.24    424.95 o 
   0   3  15     4272.82     4049.50    313.06 o 
   3   3  15     7933.22     9080.92    403.26 o 
  -5   4  15     5873.00     5798.26    442.69 o 
  -2   4  15      659.03      808.47    191.52 o 
   1   4  15       85.06       45.83    135.92 o 
   4   4  15      842.37     1093.31    239.47 o 
  -7   5  15      847.28      729.54    195.24 o 
  -4   5  15      544.51      351.50    192.05 o 
  -1   5  15     6682.34     7847.36    499.32 o 
   2   5  15    14734.61    18029.32    761.95 o 
   5   5  15      696.20      653.35    215.48 o 
  -9   6  15     4537.45     4942.43    434.52 o 
  -6   6  15      653.36      334.62    246.42 o 
  -3   6  15       21.04        2.85    142.31 o 
   3   6  15      433.20     1009.44    212.37 o 
   6   6  15    11322.15    13685.98   1060.88 o 
 -11   7  15      260.21      416.73    266.43 o 
  -8   7  15      976.13     1319.11    441.48 o 
  -5   7  15      147.62       -1.39    180.62 o 
  -2   7  15      889.62      789.65    220.65 o 
   1   7  15     8713.08     9444.78    455.44 o 
   4   7  15      897.72     1292.01    269.23 o 
   7   7  15       12.00      150.41    241.75 o 
 -13   8  15     1069.31     1452.64    303.43 o 
  -7   8  15       38.69       63.35    184.85 o 
  -4   8  15      127.93      283.34    415.13 o 
  -1   8  15     2736.10     3338.56    300.40 o 
   5   8  15      107.50      135.76    203.99 o 
   8   8  15     3396.02     2861.14    556.80 o 
 -15   9  15     2797.39     2368.97    354.87 o 
 -12   9  15     2041.03     1891.69    323.20 o 
  -9   9  15     1565.30     1464.49    290.36 o 
  -6   9  15      829.26      956.04    252.31 o 
  -3   9  15     3367.26     3510.02    430.06 o 
   0   9  15       35.45       60.94    155.04 o 
   3   9  15     3265.03     4669.66    460.64 o 
   6   9  15     8586.26     9749.77    803.65 o 
   9   9  15     4726.55     6354.69    536.74 o 
 -17  10  15     3317.70     3346.02    411.77 o 
 -14  10  15     1598.72     1505.95    314.52 o 
 -11  10  15        0.96      -87.58    188.31 o 
  -8  10  15      279.48      -46.11    186.74 o 
  -5  10  15     8301.69     8564.84    717.33 o 
  -2  10  15      759.30      685.29    481.02 o 
   1  10  15     2457.78     2524.95    324.90 o 
   4  10  15      910.51      922.50    408.54 o 
   7  10  15     2165.29     2322.42    361.55 o 
  10  10  15     1302.00     1512.15    399.40 o 
 -19  11  15      471.00      606.53    285.81 o 
 -16  11  15     2831.90     3174.20    405.97 o 
 -13  11  15      905.51      840.25    276.58 o 
 -10  11  15     9095.06    11315.89    659.00 o 
  -7  11  15     3043.01     3991.15    405.73 o 
  -4  11  15     1479.24     2343.84    336.70 o 
  -1  11  15     8460.73     9738.21    661.89 o 
   2  11  15     9492.20    10536.71    985.10 o 
   5  11  15     2456.71     2389.55    424.11 o 
   8  11  15      618.82      773.06    356.88 o 
 -18  12  15      165.95      -13.18    274.13 o 
 -15  12  15      499.88      712.01    277.75 o 
 -12  12  15     6861.99     6389.95    622.01 o 
  -9  12  15    12938.96    14565.46    737.83 o 
  -6  12  15     5325.81     6492.89    597.08 o 
  -3  12  15     2416.62     2305.30    334.90 o 
   0  12  15      126.72      153.47    251.72 o 
   3  12  15     2647.42     2834.55    348.91 o 
   6  12  15     5063.82     5316.74    599.72 o 
 -20  13  15     2809.01     2928.73    424.66 o 
 -17  13  15     1003.82     1292.28    390.81 o 
 -14  13  15      328.71      638.30    317.86 o 
 -11  13  15       66.07      141.18    266.43 o 
  -8  13  15      128.26      470.18    293.65 o 
  -5  13  15     2619.88     2918.86    370.23 o 
  -2  13  15     3156.48     3102.19    454.46 o 
   1  13  15      245.51      229.08    237.08 o 
   4  13  15     2256.71     1729.28    407.78 o 
   7  13  15     2666.30     3165.63    513.88 o 
 -19  14  15       36.80       15.11    237.11 o 
 -16  14  15      900.51     1124.84    311.05 o 
 -13  14  15      262.50      331.54    251.55 o 
 -10  14  15     1433.80     1341.91    321.43 o 
  -7  14  15      604.08      908.98    271.70 o 
  -4  14  15      577.08      296.52    342.64 o 
  -1  14  15       69.18      -18.58    207.09 o 
   2  14  15      360.30      484.13    438.19 o 
   5  14  15      386.08      377.03    322.88 o 
 -18  15  15        2.01       45.33    242.53 o 
 -15  15  15     7961.20     8378.52    620.63 o 
 -12  15  15      189.02      116.15    271.95 o 
  -9  15  15        8.22       53.08    253.13 o 
  -6  15  15       15.96     -117.94    235.88 o 
  -3  15  15     5008.31     5440.52    672.11 o 
   0  15  15      440.20      347.49    236.83 o 
   3  15  15     5060.20     5111.38    592.12 o 
 -17  16  15     3890.70     4643.28    503.12 o 
 -14  16  15     1856.43     2087.02    434.35 o 
 -11  16  15     4196.20     4284.65    461.50 o 
  -8  16  15      150.97      146.07    270.68 o 
  -5  16  15       10.84       50.04    213.18 o 
  -2  16  15      156.02      -53.66    244.32 o 
   1  16  15     5436.14     6697.39    530.19 o 
 -19  17  15     3176.84     3692.80    476.66 o 
 -16  17  15      163.96      151.45    349.23 o 
 -13  17  15      267.63      591.53    349.81 o 
 -10  17  15     7474.53     7772.97    698.71 o 
  -7  17  15      504.09      541.40    265.70 o 
  -4  17  15     5710.60     7365.27    679.19 o 
  -1  17  15      342.24      366.80    271.38 o 
   2  17  15       55.58      294.72    320.79 o 
 -18  18  15      122.05      305.64    330.20 o 
 -15  18  15     3865.63     4804.09    520.57 o 
 -12  18  15      121.41      -37.30    359.12 o 
  -9  18  15      433.33      348.29    268.49 o 
  -6  18  15     1948.81     2070.60    363.89 o 
  -3  18  15     1498.11     1417.90    331.45 o 
   0  18  15     1344.97      901.55    311.03 o 
 -17  19  15      286.43       17.10    258.12 o 
 -14  19  15       53.76       88.96    289.57 o 
 -11  19  15     3139.95     3185.32    434.05 o 
  -8  19  15     2188.12     2517.02    403.10 o 
  -5  19  15      876.45     1004.95    312.84 o 
  -2  19  15        9.75     -137.72    275.45 o 
 -13  20  15      445.45      654.34    313.77 o 
 -10  20  15      152.44      285.06    273.28 o 
  -7  20  15       80.42       18.69    241.77 o 
  -1   1  16      111.67      215.74    158.80 o 
  -3   2  16        8.30       60.31    154.28 o 
  -5   3  16      688.88      337.49    181.17 o 
  -2   3  16     4792.50     5514.25    300.31 o 
   1   3  16     1510.32     1150.26    178.55 o 
  -7   4  16     3781.38     4423.97    346.51 o 
  -4   4  16      453.34      360.25    260.62 o 
  -1   4  16     1007.02     1126.27    176.32 o 
   2   4  16     3626.46     4718.91    492.34 o 
  -9   5  16     2068.39     2485.71    345.78 o 
  -6   5  16     2330.42     3545.58    319.81 o 
  -3   5  16     1708.43     2199.77    229.83 o 
   0   5  16     1175.08      992.24    171.55 o 
   3   5  16     3179.48     3997.76    372.19 o 
 -11   6  16      660.25      875.45    270.81 o 
  -8   6  16     2082.53     1901.88    316.66 o 
  -5   6  16      481.45      578.60    222.52 o 
   1   6  16     2106.89     2924.53    265.53 o 
   4   6  16      648.60      672.73    294.29 o 
 -13   7  16     1958.14     2328.22    358.60 o 
 -10   7  16       85.20       44.74    235.14 o 
  -7   7  16      331.32        6.59    232.97 o 
  -4   7  16     2900.81     3318.10    373.63 o 
  -1   7  16      219.79      349.69    193.89 o 
   2   7  16      256.23      374.49    276.66 o 
   5   7  16     2417.79     3057.34    383.35 o 
 -15   8  16       48.56       86.52    225.38 o 
 -12   8  16     3600.43     3800.21    417.19 o 
  -9   8  16     1928.12     2040.10    330.82 o 
  -6   8  16     2122.78     2810.13    468.87 o 
  -3   8  16     2222.00     2503.83    345.77 o 
   0   8  16    10193.94    11761.90   1245.38 o 
   3   8  16      157.17      140.78    246.44 o 
   6   8  16      226.11      117.30    222.79 o 
 -17   9  16     2830.21     2728.06    403.23 o 
 -14   9  16     1126.52     1270.09    370.57 o 
 -11   9  16     7093.91     8006.98    681.64 o 
  -8   9  16      370.27      289.98    262.03 o 
  -5   9  16     3617.63     4245.17    427.03 o 
  -2   9  16     1604.76     1419.66    368.84 o 
   1   9  16      966.01      877.19    283.76 o 
   4   9  16     9629.84    10418.21   1673.68 o 
   7   9  16       39.87      -19.77    329.47 o 
 -16  10  16      673.22      489.49    303.98 o 
 -13  10  16      196.29      542.92    263.68 o 
 -10  10  16       23.18      -79.97    234.27 o 
  -7  10  16    15674.07    17731.46   1065.49 o 
  -4  10  16       86.35      -90.79    219.52 o 
  -1  10  16     5344.65     5781.91    400.27 o 
   2  10  16     1068.30      935.35    258.65 o 
   5  10  16     1585.31     1962.81    419.31 o 
   8  10  16     1757.85     2181.73    457.54 o 
 -18  11  16     7850.95    11046.10    825.80 o 
 -15  11  16       17.35      103.41    228.50 o 
 -12  11  16     1773.73     2116.58    358.20 o 
  -9  11  16      330.11       54.71    219.53 o 
  -6  11  16     4109.24     5440.83    483.55 o 
  -3  11  16     7600.42     9441.42    651.00 o 
   0  11  16        4.78      -91.49    182.97 o 
   3  11  16      111.94       59.30    309.70 o 
   6  11  16     1957.17     1984.96    447.96 o 
 -17  12  16     1250.88     1395.22    344.02 o 
 -14  12  16      493.11      286.80    248.05 o 
 -11  12  16      288.03      484.65    254.17 o 
  -8  12  16     2301.61     2471.90    443.30 o 
  -5  12  16     2964.55     3484.46    405.13 o 
  -2  12  16      221.85      -13.18    336.05 o 
   1  12  16       16.92       87.58    204.50 o 
   4  12  16     1858.58     2866.35    599.63 o 
 -16  13  16      897.34      666.06    337.74 o 
 -13  13  16      319.77      589.01    333.05 o 
 -10  13  16        8.36       88.35    262.81 o 
  -7  13  16       48.25       38.34    253.10 o 
  -4  13  16     3047.22     3063.36    387.98 o 
  -1  13  16     1820.73     2234.25    332.80 o 
   2  13  16     8078.49     7700.44    686.71 o 
   5  13  16      697.20      901.27    370.47 o 
 -15  14  16      278.06      297.02    258.76 o 
 -12  14  16     3884.95     4365.43    476.10 o 
  -9  14  16      788.65      797.76    288.84 o 
  -6  14  16     1661.14     1770.68    333.94 o 
  -3  14  16      247.58      102.91    233.19 o 
   0  14  16     4373.96     4656.16    567.88 o 
   3  14  16      334.64      323.38    369.00 o 
 -17  15  16      470.24      862.91    324.21 o 
 -14  15  16     2636.52     2582.66    413.92 o 
 -11  15  16     1983.39     2115.63    377.36 o 
  -8  15  16     3806.72     4578.28    565.19 o 
  -5  15  16     4121.30     4248.82    526.80 o 
  -2  15  16     2338.47     2820.06    490.65 o 
   1  15  16      646.71      393.61    267.54 o 
 -16  16  16     1552.73     1658.18    375.87 o 
 -13  16  16     1465.97     1407.82    348.84 o 
 -10  16  16      152.74      -40.28    293.22 o 
  -7  16  16     1919.74     2189.17    377.74 o 
  -4  16  16        2.57      -89.37    272.30 o 
  -1  16  16     5962.99     7365.60    564.09 o 
 -15  17  16       18.55       56.69    297.55 o 
 -12  17  16     2642.61     3129.51    444.43 o 
  -9  17  16     3041.18     3601.90    536.59 o 
  -6  17  16     1587.44     1693.30    354.44 o 
  -3  17  16      318.64       59.66    236.25 o 
 -11  18  16       73.11      342.72    277.56 o 
  -8  18  16      219.79      -74.60    246.59 o 
  -5  18  16     1562.10     1667.53    355.42 o 
   0   1  17     1030.27     1339.04    193.06 o 
  -2   2  17      930.07     1321.95    208.79 o 
   1   2  17     2009.03     1942.21    210.59 o 
  -4   3  17     4500.94     5650.67    347.89 o 
  -1   3  17     1057.81     1568.94    203.65 o 
   2   3  17       40.30      -76.68    153.35 o 
  -6   4  17     1415.44     1296.60    246.46 o 
  -3   4  17     1962.89     2262.02    246.75 o 
   0   4  17     2106.04     2650.11    238.78 o 
   3   4  17       55.14       85.43    248.67 o 
  -8   5  17      533.17      332.56    234.01 o 
  -5   5  17       74.33      214.78    249.62 o 
  -2   5  17    12778.86    16630.36    766.99 o 
   1   5  17      270.26      646.64    194.37 o 
   4   5  17      315.73      218.73    226.19 o 
 -10   6  17      113.91      180.88    253.32 o 
  -7   6  17      235.15      499.31    252.84 o 
  -1   6  17     3446.23     4590.01    311.59 o 
   2   6  17    11502.50    13646.44   1350.81 o 
   5   6  17      259.80      180.61    237.18 o 
 -12   7  17      781.03      504.72    260.31 o 
  -9   7  17     3406.74     3800.69    424.77 o 
  -6   7  17     5093.27     6924.43    533.57 o 
  -3   7  17      527.62      624.53    213.29 o 
   0   7  17     3431.04     3714.16    329.46 o 
   3   7  17     8866.94    10938.18    877.52 o 
   6   7  17     2379.46     2670.84    383.43 o 
 -14   8  17      227.05      197.38    245.16 o 
 -11   8  17      578.58      581.00    273.88 o 
  -5   8  17     2269.71     1813.13    330.04 o 
  -2   8  17     1124.71     1285.64    376.64 o 
   1   8  17       76.96       -8.03    196.39 o 
   4   8  17       38.55      301.95    273.90 o 
   7   8  17      654.89      649.11    354.13 o 
 -13   9  17     1182.29     1325.32    321.81 o 
 -10   9  17        0.03      103.29    265.09 o 
  -7   9  17      160.19       28.48    211.48 o 
  -4   9  17     6330.27     8248.70    704.33 o 
  -1   9  17     4480.80     5577.16    403.73 o 
   2   9  17     2564.11     3320.71    373.72 o 
   5   9  17     2507.79     3334.11    512.27 o 
 -15  10  17     2199.99     2171.51    380.88 o 
 -12  10  17      140.03        5.69    221.70 o 
  -9  10  17      768.59      850.31    292.35 o 
  -6  10  17      655.55      588.80    326.14 o 
  -3  10  17      550.05      782.40    279.03 o 
   0  10  17     1374.86     1495.85    304.15 o 
   3  10  17      126.18      219.03    279.08 o 
 -14  11  17     1294.32     1329.06    398.51 o 
 -11  11  17     1979.04     2349.12    381.05 o 
  -8  11  17       28.00       38.52    265.91 o 
  -5  11  17      299.19      407.19    261.03 o 
  -2  11  17     5627.43     5269.21    484.90 o 
   1  11  17      127.13       -5.03    199.22 o 
   4  11  17     5889.63     6648.41    669.42 o 
 -13  12  17     3530.60     4635.49    494.25 o 
 -10  12  17      256.96      187.46    291.25 o 
  -7  12  17     6488.12     6836.23    558.36 o 
  -4  12  17       21.54       59.19    259.80 o 
  -1  12  17      558.26      543.87    249.86 o 
   2  12  17     9656.31    10081.63    994.98 o 
 -12  13  17      121.88      -62.20    260.62 o 
  -9  13  17     7942.49     9770.37    791.68 o 
  -6  13  17     1101.32     1223.93    387.77 o 
  -3  13  17     3609.55     3848.30    431.62 o 
   0  13  17      398.17      597.94    346.72 o 
 -11  14  17      237.11      272.27    262.18 o 
  -8  14  17      444.37      514.13    279.59 o 
  -5  14  17      280.25      -92.60    211.32 o 
  -2  14  17     1452.17     1626.71    335.33 o 
 -10  15  17     5550.92     7443.25    606.44 o 
  -7  15  17      683.21      752.12    301.27 o 
  -4  15  17      345.10      174.89    375.59 o 
   0   0  18      225.53      372.00    278.41 o 
   1   1  18      587.45      779.98    195.44 o 
  -1   2  18     1165.62     1456.16    206.51 o 
   2   2  18      222.43      359.19    286.06 o 
  -3   3  18      432.77      724.34    194.80 o 
   0   3  18     2719.06     3106.20    279.68 o 
   3   3  18       86.04      343.16    169.09 o 
  -5   4  18      798.42      951.24    207.34 o 
  -2   4  18      219.92      226.80    167.91 o 
   1   4  18     8625.45     9533.19    556.87 o 
   4   4  18       77.85      -10.60    261.14 o 
  -7   5  18      111.22      -35.10    204.56 o 
  -4   5  18     1302.00     1716.07    298.64 o 
  -1   5  18     1249.41     1526.83    258.77 o 
   2   5  18     1132.21     1358.76    238.19 o 
   5   5  18     4712.56     5254.17    494.65 o 
  -9   6  18       19.14      -99.40    198.79 o 
  -6   6  18     7594.44     8328.88    922.50 o 
  -3   6  18      988.46     1026.37    238.61 o 
   0   6  18     3010.97     3239.15    379.59 o 
   3   6  18      902.92      904.16    346.72 o 
   6   6  18      295.79      522.35    329.03 o 
 -11   7  18     3421.65     4049.77    547.65 o 
  -8   7  18     1172.57     1675.37    346.11 o 
  -5   7  18     3592.76     4563.00    421.47 o 
  -2   7  18     1661.07     2221.01    293.77 o 
   1   7  18     1968.62     3556.51    392.48 o 
   4   7  18     3186.07     3263.57    507.92 o 
 -10   8  18      142.33       13.18    349.23 o 
  -7   8  18      700.90      903.87    299.25 o 
  -4   8  18     2142.76     2662.91    315.54 o 
  -1   8  18     1074.07     1393.11    299.73 o 
   2   8  18      549.08      913.24    276.30 o 
  -9   9  18       26.45     -105.30    210.59 o 
  -6   9  18       76.69       25.83    228.63 o 
  -3   9  18     3587.28     5147.37    469.21 o 
   0   9  18     1154.98     1270.04    296.29 o 
 -11  10  18      616.51      615.87    289.81 o 
  -8  10  18     7004.85     7834.68    942.27 o 
  -5  10  18      338.43      460.05    257.47 o 
  -2  10  18        6.81      349.23    415.13 o 
   1  10  18     3038.12     3185.52    394.54 o 
 -10  11  18     4419.23     4258.77    480.06 o 
  -7  11  18      349.48      564.36    278.77 o 
  -4  11  18     7340.17     8120.81    506.71 o 
  -1  11  18      495.95      687.12    268.39 o 
  -6  12  18     1503.84     1737.62    357.88 o 
  -1   1  19      712.36      828.70    253.55 o 
  -3   2  19       28.52      -55.24    156.42 o 
   0   2  19     1517.73     1457.13    232.37 o 
  -5   3  19     1258.31     1851.01    251.80 o 
  -2   3  19      613.55      456.85    191.83 o 
   1   3  19       30.47       88.75    200.58 o 
  -4   4  19      273.38      -12.95    180.88 o 
  -1   4  19     2441.65     2244.43    261.12 o 
   2   4  19      154.44      172.40    189.70 o 
  -6   5  19       14.44       27.87    203.73 o 
  -3   5  19     1849.35     2169.27    303.28 o 
   0   5  19      127.34      106.75    289.84 o 
  -5   6  19       32.27      110.02    187.15 o 
  -2   6  19     1883.37     2896.57    337.05 o 
                                                 
